# Supplementary material for: Difluoridodioxido(1,10-phenanthroline)molybdenum(VI)
Source: Acta Crystallogr Sect E Struct Rep Online. 2009 Aug 19;65(Pt 9):m1094. doi: 10.1107/S1600536809031626 (PMC2970040; doi:10.1107/S1600536809031626)
Supplement: Supplementary file 2 [file e-65-m1094-Isup2.hkl]

# 
# h,k,l, Fc-squared, Fo-squared, sigma(Fo-squared) and status flag 
# 
data_I
_shelx_title ' 1 in P2(1)/c' 
_shelx_refln_list_code          4 
_shelx_F_calc_maximum      188.51 
_exptl_crystal_F_000       680.00 
_reflns_d_resolution_high  0.8049 
 
loop_ 
 _symmetry_equiv_pos_as_xyz 
 'x, y, z' 
 '-x, y+1/2, -z+1/2' 
 '-x, -y, -z' 
 'x, -y-1/2, z-1/2' 
 
_cell_length_a     7.5190 
_cell_length_b    17.8180 
_cell_length_c     9.5331 
_cell_angle_alpha  90.000 
_cell_angle_beta  110.856 
_cell_angle_gamma  90.000 
 
_shelx_F_squared_multiplier     1.000 
 
loop_ 
 _refln_index_h 
 _refln_index_k 
 _refln_index_l 
 _refln_F_squared_calc 
 _refln_F_squared_meas 
 _refln_F_squared_sigma 
 _refln_observed_status 
   2   0   0    21151.68    20601.13    624.14 o 
   3   0   0     4141.89     3968.54     80.90 o 
   4   0   0     6409.76     6719.74    136.28 o 
   5   0   0      543.52      555.28     14.23 o 
   6   0   0      230.94      251.46     13.68 o 
   7   0   0       59.94       53.58      6.72 o 
   8   0   0       81.14       77.18      8.63 o 
   1   1   0     4482.59     4828.80     70.34 o 
   2   1   0       80.18      126.78      2.58 o 
   3   1   0      313.95      260.71      4.91 o 
   4   1   0     6490.21     6570.77     94.29 o 
   5   1   0     6178.53     6297.31     90.95 o 
   6   1   0     3324.83     3385.79     72.72 o 
   7   1   0     1300.87     1282.66     31.59 o 
   8   1   0      715.25      665.82     19.83 o 
   1   2   0      263.28      308.80     10.16 o 
   2   2   0     3350.40     3589.86     52.16 o 
   3   2   0      845.80      873.64     17.65 o 
   4   2   0      103.03      105.11      2.81 o 
   5   2   0      127.23      147.19      5.13 o 
   6   2   0      100.67      100.17      5.81 o 
   7   2   0        1.15       11.29      7.67 o 
   8   2   0        2.23        1.01      3.04 o 
   1   3   0       24.74       30.06      2.48 o 
   2   3   0      297.40      337.73      5.70 o 
   3   3   0      309.44      336.58      5.33 o 
   4   3   0        1.31        2.89      2.24 o 
   5   3   0     1651.55     1720.64     31.59 o 
   6   3   0        1.83        3.36      1.93 o 
   7   3   0      142.27      140.43      7.31 o 
   8   3   0        0.06        6.19      3.14 o 
   0   4   0     9639.46     8675.74    246.14 o 
   1   4   0    12284.74    12244.17    296.69 o 
   2   4   0      403.16      337.25      7.84 o 
   3   4   0     1037.05      984.70     15.33 o 
   4   4   0     1497.77     1462.75     22.46 o 
   5   4   0      310.65      322.54      6.72 o 
   6   4   0      107.34      107.91      4.51 o 
   7   4   0      948.59      928.08     37.81 o 
   8   4   0       15.60       16.84      4.05 o 
   1   5   0       58.43       48.35      3.28 o 
   2   5   0      100.03      146.74      4.22 o 
   3   5   0       38.35       84.75      5.15 o 
   4   5   0     2621.25     2648.01     39.39 o 
   5   5   0     3669.19     3713.65     54.85 o 
   6   5   0     2174.53     2200.95     39.70 o 
   7   5   0      845.51      851.88     22.97 o 
   8   5   0     1592.05     1558.27     38.46 o 
   0   6   0     7899.75     6846.52    195.25 o 
   1   6   0     9781.62     9191.00    180.47 o 
   2   6   0     4018.02     3642.48     52.77 o 
   3   6   0     3934.71     3886.23     56.53 o 
   4   6   0     1933.08     1978.96     30.05 o 
   5   6   0      842.84      861.33     17.28 o 
   6   6   0        8.29        9.84      2.05 o 
   7   6   0      118.26      118.69      7.04 o 
   8   6   0       13.16        8.94      3.63 o 
   1   7   0      304.47      319.40     14.52 o 
   2   7   0     3688.42     3948.75     57.21 o 
   3   7   0      405.89      404.80     28.06 o 
   4   7   0      656.31      664.86     11.57 o 
   5   7   0      434.80      433.68     10.26 o 
   6   7   0      808.10      822.93     17.39 o 
   7   7   0      531.79      521.78     16.29 o 
   8   7   0      412.40      386.70     14.11 o 
   0   8   0     2076.09     2031.61     60.58 o 
   1   8   0       26.43       32.46     13.71 o 
   2   8   0        9.55       15.25      1.84 o 
   3   8   0      389.95      424.47      7.95 o 
   4   8   0       84.30       78.50      2.91 o 
   5   8   0       98.71      101.01      4.28 o 
   6   8   0       33.51       35.93      3.09 o 
   7   8   0       13.88       13.99      3.48 o 
   8   8   0       14.60       14.91      3.80 o 
   1   9   0      830.94      818.02     33.25 o 
   2   9   0     1798.68     1782.70     31.31 o 
   3   9   0     2991.20     3124.34     46.26 o 
   4   9   0     1214.72     1183.33     19.26 o 
   5   9   0     1250.65     1246.69     24.08 o 
   6   9   0      500.80      502.83     12.23 o 
   7   9   0      874.90      886.05     57.42 o 
   0  10   0     8176.12     7591.21    217.91 o 
   1  10   0     7017.81     6763.13    288.38 o 
   2  10   0     7370.43     7193.53    119.41 o 
   3  10   0     2277.87     2212.46     33.61 o 
   4  10   0     1728.94     1754.32     27.47 o 
   5  10   0      360.89      368.41      9.49 o 
   6  10   0      250.52      263.76      8.14 o 
   7  10   0      109.20      120.34      7.30 o 
   1  11   0      212.88      254.86      8.04 o 
   2  11   0      866.91      794.37     15.65 o 
   3  11   0     1634.06     1530.14     27.91 o 
   4  11   0     1983.42     1981.00     30.88 o 
   5  11   0     1221.66     1207.09     23.76 o 
   6  11   0     1781.07     1710.35     32.69 o 
   7  11   0      516.03      519.03     13.40 o 
   0  12   0     2785.48     2708.25     81.60 o 
   1  12   0     3055.96     2917.43     97.11 o 
   2  12   0     2802.61     2751.70     49.82 o 
   3  12   0     1463.64     1361.97     25.35 o 
   4  12   0      335.25      335.16      7.48 o 
   5  12   0       65.32       66.61      3.85 o 
   6  12   0       85.62       80.57      4.54 o 
   7  12   0       47.74       47.10      4.04 o 
   1  13   0        7.42       12.53      7.38 o 
   2  13   0        5.70       29.19     16.27 o 
   3  13   0        1.66        2.84      1.62 o 
   4  13   0      199.57      177.50      5.95 o 
   5  13   0      123.91      125.49      5.34 o 
   6  13   0       31.96       39.59      3.85 o 
   7  13   0       47.79       37.85      3.75 o 
   0  14   0      781.71      773.28     27.82 o 
   1  14   0      424.06      438.64     12.82 o 
   2  14   0      690.30      673.91     14.45 o 
   3  14   0      746.68      729.88     15.52 o 
   4  14   0       71.92       79.97      5.18 o 
   5  14   0      429.32      407.59     10.84 o 
   6  14   0      179.86      165.13      6.66 o 
   1  15   0      224.24      228.79     14.05 o 
   2  15   0      289.08      286.07     10.86 o 
   3  15   0      673.56      637.95     14.24 o 
   4  15   0      460.12      444.60     14.02 o 
   5  15   0      164.68      173.02      8.12 o 
   6  15   0      366.44      377.03     10.98 o 
   0  16   0     2401.37     2284.48     72.03 o 
   1  16   0     2877.08     2810.38     72.12 o 
   2  16   0     1423.60     1415.12     33.16 o 
   3  16   0     1356.82     1287.49     34.24 o 
   4  16   0      571.00      558.50     16.78 o 
   5  16   0      505.14      501.36     18.42 o 
   6  16   0      110.75      110.86      7.76 o 
   1  17   0      453.92      445.56     14.06 o 
   2  17   0       59.27       62.45      4.00 o 
   3  17   0      140.75      140.43      5.76 o 
   4  17   0      257.38      253.55     12.15 o 
   5  17   0      574.52      591.53     43.37 o 
   0  18   0      189.25      187.02     12.24 o 
   1  18   0        0.51        5.58      9.24 o 
   2  18   0       12.20       12.62      2.98 o 
   3  18   0        8.92       10.00      2.50 o 
   4  18   0        9.21       12.26      3.34 o 
   5  18   0       23.59       22.93      9.68 o 
   1  19   0        0.14       -1.75      1.75 o 
   2  19   0       95.69       97.52      5.30 o 
   3  19   0      143.01      135.19      6.11 o 
   4  19   0        3.40        2.38      3.04 o 
   0  20   0      341.12      333.22     17.82 o 
   1  20   0      588.97      632.08     15.50 o 
   2  20   0      696.16      748.49     17.60 o 
   3  20   0      239.37      245.24     10.77 o 
   1  21   0       44.92       57.81      4.49 o 
   2  21   0      157.57      164.32      8.06 o 
   0  22   0      463.57      543.99     25.60 o 
  -8   1   1      286.98      275.92     10.83 o 
  -7   1   1      470.17      460.16     14.17 o 
  -6   1   1     1503.65     1544.45     24.53 o 
  -5   1   1     2720.81     2770.54     41.30 o 
  -4   1   1     3301.51     3322.82     48.58 o 
  -3   1   1      856.82      788.60     12.41 o 
  -2   1   1    11889.87    12941.67    183.15 o 
  -1   1   1    12306.37    13071.00    465.32 o 
   0   1   1      938.07      911.00     12.09 o 
   1   1   1     1801.74     1841.45     27.05 o 
   2   1   1        4.76        4.62      0.85 o 
   3   1   1      631.68      668.57     10.75 o 
   4   1   1      608.70      703.10     11.67 o 
   5   1   1      540.91      546.64     15.22 o 
   6   1   1      342.16      347.91     11.82 o 
   7   1   1      161.19      172.29      8.36 o 
   8   1   1       85.78       83.43      6.39 o 
  -8   2   1      125.79      126.49      7.21 o 
  -7   2   1      309.19      315.03     11.04 o 
  -6   2   1     1614.33     1647.27     26.01 o 
  -5   2   1      634.92      616.83     10.98 o 
  -4   2   1        5.08        3.63      0.97 o 
  -3   2   1     1347.34     1385.57     20.89 o 
  -2   2   1      839.05     1017.43     15.27 o 
  -1   2   1    20947.48    23679.25    650.53 o 
   0   2   1    15093.75    13405.87    636.91 o 
   1   2   1    17283.02    15809.83    721.60 o 
   2   2   1     3207.26     2982.99     38.93 o 
   3   2   1     7234.69     7319.00     94.39 o 
   4   2   1     3808.68     3882.92     51.02 o 
   5   2   1     2948.47     3013.45     52.18 o 
   6   2   1     1450.85     1476.46     34.98 o 
   7   2   1      333.05      339.58     12.40 o 
   8   2   1      323.41      320.02     12.70 o 
  -8   3   1      932.16      905.11     24.45 o 
  -7   3   1     1129.34     1109.44     27.65 o 
  -6   3   1     2756.76     2799.08     42.29 o 
  -5   3   1     9831.19    10131.81    144.88 o 
  -4   3   1     6007.48     6077.85    103.95 o 
  -3   3   1     3520.26     3309.73     48.06 o 
  -2   3   1      409.50      294.65      6.01 o 
  -1   3   1    20060.97    21675.85    354.66 o 
   0   3   1    10378.09     9578.94    232.59 o 
   1   3   1     4662.01     4777.62     61.69 o 
   2   3   1     3402.92     3521.50     45.84 o 
   3   3   1      152.94      157.47      3.13 o 
   4   3   1       74.44       79.34      2.26 o 
   5   3   1      563.47      533.06     11.68 o 
   6   3   1     1056.53     1043.15     26.29 o 
   7   3   1     1462.83     1449.29     35.54 o 
   8   3   1      543.39      542.55     21.32 o 
  -8   4   1        1.50        2.72      3.21 o 
  -7   4   1      126.60      145.24     16.34 o 
  -6   4   1       13.40       11.59      1.68 o 
  -5   4   1      145.65      141.95      4.07 o 
  -4   4   1      205.48      238.25      5.10 o 
  -3   4   1       22.72       26.24      3.28 o 
  -2   4   1     2506.76     2556.70     42.89 o 
  -1   4   1    11181.78    11433.74    215.08 o 
   0   4   1    11663.82    10510.67    210.62 o 
   1   4   1     7887.58     7656.12     98.23 o 
   2   4   1     8020.56     8225.51    105.67 o 
   3   4   1     5972.99     6047.27     78.29 o 
   4   4   1     2342.85     2402.08     32.25 o 
   5   4   1     1451.87     1493.37     27.62 o 
   6   4   1      954.31      977.84     25.05 o 
   7   4   1     1558.42     1523.64     37.08 o 
   8   4   1      245.01      252.23     11.21 o 
  -8   5   1      130.77      137.69      8.95 o 
  -7   5   1      467.55      439.41     11.02 o 
  -6   5   1      144.08      137.21      5.10 o 
  -5   5   1      179.95      178.83      4.60 o 
  -4   5   1       30.13       57.06      2.36 o 
  -3   5   1     1001.79     1009.53     18.25 o 
  -2   5   1      772.07      774.14     12.22 o 
  -1   5   1        1.85        0.87      0.71 o 
   0   5   1      499.09      501.87     15.92 o 
   1   5   1     1278.03     1257.22     17.02 o 
   2   5   1     2908.78     3136.89     41.14 o 
   3   5   1      229.24      254.64      4.52 o 
   4   5   1       14.01       23.27      4.32 o 
   5   5   1      283.18      285.21      7.62 o 
   6   5   1       20.47       19.47      3.34 o 
   7   5   1       10.44       13.50      3.54 o 
   8   5   1      133.30      119.34      7.64 o 
  -8   6   1        9.70        5.45      4.45 o 
  -7   6   1       11.07       11.14      4.02 o 
  -6   6   1       53.64       60.67      7.61 o 
  -5   6   1       30.66       28.13      2.39 o 
  -4   6   1     1281.30     1430.48     22.27 o 
  -3   6   1      638.08      686.00     13.14 o 
  -2   6   1      372.57      333.49      6.95 o 
  -1   6   1      123.71      107.56      3.71 o 
   0   6   1      912.22      769.70     29.69 o 
   1   6   1      256.46      212.49      5.13 o 
   2   6   1     1618.95     1636.16     22.15 o 
   3   6   1      230.35      235.16      4.38 o 
   4   6   1     2618.86     2667.72     46.38 o 
   5   6   1      791.98      781.22     16.11 o 
   6   6   1     1487.02     1483.79     37.82 o 
   7   6   1      201.25      207.15      9.42 o 
   8   6   1       89.81       80.37      6.73 o 
  -8   7   1      434.15      406.63     14.13 o 
  -7   7   1      730.16      709.29     15.87 o 
  -6   7   1     1857.58     1881.38     34.62 o 
  -5   7   1     3027.54     3085.56     46.20 o 
  -4   7   1     2924.12     2850.76     42.43 o 
  -3   7   1     1575.08     1421.73     25.31 o 
  -2   7   1     4803.23     4558.67     92.92 o 
  -1   7   1     4919.84     4643.34     94.59 o 
   0   7   1     5962.88     5452.08    110.50 o 
   1   7   1     3574.28     3466.51     67.20 o 
   2   7   1     1110.69     1156.69     16.15 o 
   3   7   1      176.19      189.04      3.87 o 
   4   7   1      102.18      113.88      5.71 o 
   5   7   1      347.74      337.53      8.77 o 
   6   7   1       52.63       52.07      4.64 o 
   7   7   1      404.82      407.65     14.20 o 
  -8   8   1      280.92      290.55     11.59 o 
  -7   8   1      296.94      296.69      8.91 o 
  -6   8   1      335.58      331.11      8.97 o 
  -5   8   1       26.82       30.75      2.22 o 
  -4   8   1      116.13      133.12      3.81 o 
  -3   8   1      138.23      120.43      3.39 o 
  -2   8   1     4104.29     4142.13     69.38 o 
  -1   8   1     7846.03     7424.10    150.17 o 
   0   8   1    12480.78    11297.50    227.10 o 
   1   8   1    11702.37    11082.62    354.43 o 
   2   8   1     3767.20     3316.21     48.55 o 
   3   8   1     6548.41     6518.11     84.73 o 
   4   8   1     2961.44     2990.62     51.94 o 
   5   8   1     1667.97     1719.64     31.85 o 
   6   8   1      869.01      886.19     23.54 o 
   7   8   1      558.47      561.72     17.67 o 
  -8   9   1      167.46      149.48      8.30 o 
  -7   9   1      748.04      733.93     16.59 o 
  -6   9   1     1840.01     1812.40     33.76 o 
  -5   9   1     2507.52     2519.20     38.47 o 
  -4   9   1     1611.68     1578.79     24.81 o 
  -3   9   1     6275.62     6400.39     92.28 o 
  -2   9   1     4153.09     3991.76     67.17 o 
  -1   9   1      721.91      608.74     20.87 o 
   0   9   1      731.67      679.42     16.08 o 
   1   9   1       97.14       36.56      3.28 o 
   2   9   1     1959.60     1897.94     28.78 o 
   3   9   1      166.60      199.53     18.80 o 
   4   9   1      291.37      294.14      7.77 o 
   5   9   1      882.78      890.68     18.38 o 
   6   9   1      306.53      310.75      8.99 o 
   7   9   1      387.72      375.84     13.79 o 
  -8  10   1       14.97       18.57      8.59 o 
  -7  10   1       91.77       91.53      4.91 o 
  -6  10   1        0.08        2.43      1.86 o 
  -5  10   1       28.14       25.30      2.09 o 
  -4  10   1       16.57       14.30      1.63 o 
  -3  10   1      744.64      781.22     15.41 o 
  -2  10   1      110.17      106.86      3.73 o 
  -1  10   1      848.20      778.66     18.44 o 
   0  10   1      479.51      433.62     11.43 o 
   1  10   1     1019.33      941.53     17.71 o 
   2  10   1     1114.21     1040.39     19.53 o 
   3  10   1     1415.94     1437.59     22.71 o 
   4  10   1      122.36      121.07      4.67 o 
   5  10   1       58.45       58.44      3.58 o 
   6  10   1        3.80       16.74      5.33 o 
   7  10   1      507.40      494.67     16.49 o 
  -7  11   1      184.09      191.12      7.15 o 
  -6  11   1      163.42      172.94     12.25 o 
  -5  11   1        4.65        5.32      1.54 o 
  -4  11   1      504.86      512.93      9.94 o 
  -3  11   1      786.65      800.27     16.44 o 
  -2  11   1      973.08      939.21     17.98 o 
  -1  11   1     1141.77     1121.78     35.07 o 
   0  11   1      489.28      485.08     12.76 o 
   1  11   1      164.06      161.54      4.93 o 
   2  11   1       55.31       66.61      3.35 o 
   3  11   1       14.66       14.24      1.67 o 
   4  11   1       29.40       25.94      2.47 o 
   5  11   1        0.02        1.79      3.22 o 
   6  11   1      142.54      128.47      5.62 o 
   7  11   1      201.18      187.58      9.43 o 
  -7  12   1      108.13      101.95      5.44 o 
  -6  12   1       33.68       32.57      3.20 o 
  -5  12   1       59.23       65.41      3.81 o 
  -4  12   1       28.78       32.93      2.72 o 
  -3  12   1      308.41      311.23      7.96 o 
  -2  12   1     1447.39     1377.53     25.37 o 
  -1  12   1     2451.43     2382.31     66.70 o 
   0  12   1     1995.08     1876.40     41.08 o 
   1  12   1     1911.01     1827.12     40.12 o 
   2  12   1     4105.96     4003.94     68.26 o 
   3  12   1     2783.24     2740.60     47.48 o 
   4  12   1     1872.04     1841.17     34.03 o 
   5  12   1     1256.59     1207.86     24.11 o 
   6  12   1      335.73      349.04     10.07 o 
   7  12   1      703.89      711.84     21.33 o 
  -7  13   1      692.66      666.95     16.13 o 
  -6  13   1      737.32      784.95     17.51 o 
  -5  13   1     1506.09     1503.76     28.90 o 
  -4  13   1     2522.87     2448.81     43.65 o 
  -3  13   1     3691.53     3583.87     61.77 o 
  -2  13   1     2440.40     2363.05     41.73 o 
  -1  13   1     1431.62     1420.97     32.45 o 
   0  13   1     1083.66     1091.42     37.19 o 
   1  13   1     1143.98     1106.62     26.10 o 
   2  13   1      739.03      697.74     14.63 o 
   3  13   1        9.61       13.66      2.10 o 
   4  13   1        0.17        7.73      4.64 o 
   5  13   1      101.84      107.82      8.12 o 
   6  13   1      233.87      230.20      8.02 o 
  -7  14   1      202.48      201.63      7.74 o 
  -6  14   1      103.76      103.62      5.30 o 
  -5  14   1       58.86       56.57      4.82 o 
  -4  14   1        6.89        8.71      4.60 o 
  -3  14   1        0.53        5.19      3.74 o 
  -2  14   1       23.45       33.27      6.37 o 
  -1  14   1      105.67      118.29      5.82 o 
   0  14   1     1462.78     1429.54     32.95 o 
   1  14   1     1406.36     1368.63     25.84 o 
   2  14   1     2711.89     2591.90     45.94 o 
   3  14   1     1928.60     1909.54     44.63 o 
   4  14   1      606.71      637.43     23.97 o 
   5  14   1      645.11      645.28     15.58 o 
   6  14   1      353.80      359.27     10.65 o 
  -6  15   1      242.67      251.15     13.65 o 
  -5  15   1      564.42      506.94     15.57 o 
  -4  15   1      492.84      494.86     11.97 o 
  -3  15   1      412.41      411.27     10.27 o 
  -2  15   1      830.65      843.93     20.65 o 
  -1  15   1      975.00      898.68     22.72 o 
   0  15   1       20.40       30.26      4.67 o 
   1  15   1       94.33       97.42      4.49 o 
   2  15   1      118.32      127.11     12.74 o 
   3  15   1        1.49        5.08      2.25 o 
   4  15   1      143.66      111.72      6.37 o 
   5  15   1      124.10      137.70     15.85 o 
   6  15   1      204.28      204.52     10.57 o 
  -6  16   1       33.82       34.75      8.91 o 
  -5  16   1       21.90       24.40      3.66 o 
  -4  16   1        2.24        0.05      1.78 o 
  -3  16   1        4.76        4.35      1.97 o 
  -2  16   1      150.71      147.23      5.64 o 
  -1  16   1     1261.03     1242.71     30.16 o 
   0  16   1      191.23      199.34      8.24 o 
   1  16   1        2.61        9.49      4.19 o 
   2  16   1       23.01       22.57      2.63 o 
   3  16   1       18.94       13.56      3.66 o 
   4  16   1        4.59       11.85      6.22 o 
   5  16   1        6.08        4.83      2.92 o 
  -5  17   1      110.97      111.52      6.81 o 
  -4  17   1      420.43      429.86     11.32 o 
  -3  17   1     1233.87     1215.43     28.47 o 
  -2  17   1     1147.41     1163.41     23.41 o 
  -1  17   1        8.65       23.17      8.95 o 
   0  17   1      185.31      175.84     11.39 o 
   1  17   1        6.67       10.33      4.16 o 
   2  17   1       30.66       26.37      2.93 o 
   3  17   1        4.58        4.45      2.61 o 
   4  17   1        3.76        2.23      2.72 o 
   5  17   1       32.14       27.59      4.35 o 
  -5  18   1       20.69       22.24      3.87 o 
  -4  18   1       20.90       19.20      2.93 o 
  -3  18   1       17.50       20.15      2.84 o 
  -2  18   1      498.30      538.94     13.26 o 
  -1  18   1      834.53      859.85     23.21 o 
   0  18   1      784.33      824.25     24.45 o 
   1  18   1     1045.58     1056.55     21.97 o 
   2  18   1     1219.61     1259.14     25.51 o 
   3  18   1      978.39      982.08     26.53 o 
   4  18   1     1016.65      996.91     69.04 o 
  -4  19   1      748.31      781.87     29.77 o 
  -3  19   1      472.55      521.14     13.32 o 
  -2  19   1      795.66      842.63     18.75 o 
  -1  19   1      516.06      535.39     16.83 o 
   0  19   1      583.03      602.26     18.13 o 
   1  19   1       94.60      108.41      5.45 o 
   2  19   1        9.53       11.46      2.56 o 
   3  19   1        0.54        3.58      2.85 o 
   4  19   1       64.27       66.40      6.80 o 
  -3  20   1       34.51       39.57      4.83 o 
  -2  20   1       69.66       81.56      4.98 o 
  -1  20   1       97.69      111.02      7.25 o 
   0  20   1      319.39      346.43     33.21 o 
   1  20   1      198.17      233.66      8.27 o 
   2  20   1      165.91      188.85      9.10 o 
   3  20   1      144.15      148.80     14.73 o 
  -2  21   1        0.18       10.00      3.29 o 
  -1  21   1        0.02        0.95      2.30 o 
   0  21   1       13.27       18.13      4.11 o 
   1  21   1        4.56       11.55      2.97 o 
   2  21   1       12.44       14.38      3.64 o 
   0  22   1       48.09       36.87      5.28 o 
  -9   0   2      535.75      538.20     24.27 o 
  -8   0   2     1006.56      971.62     35.67 o 
  -7   0   2     1080.77     1105.96     26.54 o 
  -6   0   2     3082.73     3111.67     65.87 o 
  -5   0   2     4616.07     4642.44     95.58 o 
  -4   0   2     2097.74     2102.88     44.40 o 
  -3   0   2     1260.51     1279.37     27.31 o 
  -2   0   2     8982.79    10246.91    170.97 o 
  -1   0   2     1819.13     1869.71     39.50 o 
   0   0   2     1037.90      984.42     29.53 o 
   1   0   2     5214.70     5162.08    104.86 o 
   2   0   2    21129.68    21119.46   1068.62 o 
   3   0   2     9958.33    10631.79    213.78 o 
   4   0   2     3681.50     3563.28    106.30 o 
   5   0   2     4379.34     4416.58    131.79 o 
   6   0   2     2183.64     2203.64     70.94 o 
   7   0   2     1126.80     1115.03     41.45 o 
   8   0   2      825.38      818.19     34.03 o 
  -9   1   2        1.23        9.17      7.13 o 
  -8   1   2       42.34       34.44      4.02 o 
  -7   1   2      204.48      194.39      5.43 o 
  -6   1   2      858.52      872.91     17.78 o 
  -5   1   2     1668.13     1690.09     26.06 o 
  -4   1   2     5845.05     6005.62     86.28 o 
  -3   1   2     2300.17     2205.97     32.36 o 
  -2   1   2    35534.29    38984.73    925.93 o 
  -1   1   2     7207.60     7803.80    113.83 o 
   0   1   2    25474.88    23559.94    940.79 o 
   1   1   2    14018.71    13325.44    580.23 o 
   2   1   2    11315.84    11608.28    211.31 o 
   3   1   2     1290.28     1165.68     17.85 o 
   4   1   2     3283.24     3377.35     72.37 o 
   5   1   2      242.64      244.69      9.28 o 
   6   1   2        1.51       26.07     13.44 o 
   7   1   2       15.34       17.44      4.55 o 
   8   1   2      155.09      159.63      9.11 o 
  -9   2   2        5.25        6.83      6.20 o 
  -8   2   2      209.05      213.95      9.11 o 
  -7   2   2      192.46      180.81      5.19 o 
  -6   2   2     1087.80     1113.55     18.41 o 
  -5   2   2      620.13      600.33     10.63 o 
  -4   2   2     1866.86     1898.66     28.52 o 
  -3   2   2     3295.89     3551.82     51.34 o 
  -2   2   2    23868.57    26008.39    962.23 o 
  -1   2   2      588.37      601.83     11.13 o 
   0   2   2      393.74      395.16      5.68 o 
   1   2   2      266.56      272.90      6.59 o 
   2   2   2      752.39      659.69     10.77 o 
   3   2   2      101.10       81.95      1.95 o 
   4   2   2      807.43      826.89     13.97 o 
   5   2   2      575.64      596.24     16.70 o 
   6   2   2      293.24      290.70     10.81 o 
   7   2   2      518.35      506.31     16.42 o 
   8   2   2      107.18      110.14      7.62 o 
  -9   3   2      159.42      145.73      8.21 o 
  -8   3   2        8.50        6.50      3.52 o 
  -7   3   2      142.16      151.72      4.78 o 
  -6   3   2        0.88       -0.94      1.31 o 
  -5   3   2      219.23      233.85      5.33 o 
  -4   3   2      235.25      224.69      4.83 o 
  -3   3   2     3956.07     4242.35     61.19 o 
  -2   3   2     1478.56     1573.22     23.32 o 
  -1   3   2     1397.83     1383.29     20.77 o 
   0   3   2     1126.66     1114.30     14.98 o 
   1   3   2      191.71      221.76      6.29 o 
   2   3   2     1329.03     1461.58     22.30 o 
   3   3   2      167.15      209.98      5.47 o 
   4   3   2      136.92      140.22      3.83 o 
   5   3   2      236.15      244.06      9.15 o 
   6   3   2        4.47        3.88      2.58 o 
   7   3   2       90.01       89.23      6.96 o 
  -9   4   2      264.46      269.72     11.25 o 
  -8   4   2      169.33      194.15      8.81 o 
  -7   4   2     1393.77     1398.58     26.85 o 
  -6   4   2     1312.63     1360.62     22.04 o 
  -5   4   2     1135.93     1127.83     18.25 o 
  -4   4   2        1.50        2.01      0.87 o 
  -3   4   2       22.00       24.86      1.64 o 
  -2   4   2       23.05       31.64      1.22 o 
  -1   4   2      823.25      874.89     15.78 o 
   0   4   2        6.21       12.12      1.31 o 
   1   4   2     1230.39     1196.28     19.74 o 
   2   4   2     1903.39     1828.61     24.48 o 
   3   4   2     1145.73     1115.64     15.61 o 
   4   4   2     1601.15     1626.00     25.56 o 
   5   4   2     2205.92     2268.62     59.99 o 
   6   4   2     1004.65     1033.66     26.63 o 
   7   4   2      291.54      295.89     11.76 o 
  -8   5   2       48.97       42.08      7.30 o 
  -7   5   2      202.06      203.88      6.79 o 
  -6   5   2     1818.71     1831.80     28.76 o 
  -5   5   2     2921.23     3003.02     44.74 o 
  -4   5   2     2658.79     2569.89     38.21 o 
  -3   5   2     7117.11     7280.67    104.10 o 
  -2   5   2     4444.34     4266.11     71.12 o 
  -1   5   2     6914.55     6475.32    108.58 o 
   0   5   2    13696.82    12666.11    210.79 o 
   1   5   2     9700.22     9218.65    128.50 o 
   2   5   2     5743.21     5659.29     73.32 o 
   3   5   2     4338.48     4275.79     55.98 o 
   4   5   2      961.69      945.73     15.88 o 
   5   5   2     1838.76     1882.76     61.43 o 
   6   5   2       38.75       31.81      4.20 o 
   7   5   2       69.12       66.44      7.31 o 
  -8   6   2      614.67      607.86     14.48 o 
  -7   6   2      790.54      814.67     17.37 o 
  -6   6   2     1404.51     1420.18     23.05 o 
  -5   6   2      615.34      596.36     10.86 o 
  -4   6   2     3788.46     4028.40     58.82 o 
  -3   6   2     2837.65     2866.17     42.10 o 
  -2   6   2       11.08       19.79      4.88 o 
  -1   6   2      597.85      594.67     13.88 o 
   0   6   2     7367.33     7070.48    118.57 o 
   1   6   2     1642.57     1568.07     43.36 o 
   2   6   2     3124.58     3058.11     40.36 o 
   3   6   2     2723.83     2672.66     40.29 o 
   4   6   2     1383.84     1407.23     22.59 o 
   5   6   2      283.88      294.60     10.38 o 
   6   6   2     2675.90     2576.28     75.45 o 
   7   6   2     1021.98     1033.01     27.77 o 
  -8   7   2       19.71       26.33      3.13 o 
  -7   7   2      184.48      175.85     11.84 o 
  -6   7   2     1450.55     1414.75     23.05 o 
  -5   7   2     1783.80     1756.28     27.40 o 
  -4   7   2     1261.81     1260.12     19.97 o 
  -3   7   2      924.19      916.74     14.75 o 
  -2   7   2     1014.49      923.43     16.83 o 
  -1   7   2      499.17      467.61     11.54 o 
   0   7   2      910.50     1129.53     26.38 o 
   1   7   2      437.78      321.28      5.40 o 
   2   7   2     4682.96     4703.90     61.43 o 
   3   7   2     1377.04     1360.32     21.69 o 
   4   7   2      323.37      347.19     19.20 o 
   5   7   2      312.14      316.60     10.99 o 
   6   7   2        9.48        7.57      5.44 o 
   7   7   2       52.61       47.22      5.17 o 
  -8   8   2        8.43       10.46      2.51 o 
  -7   8   2        6.18        8.55      2.20 o 
  -6   8   2        0.20        1.91      2.03 o 
  -5   8   2       32.24       34.60      2.28 o 
  -4   8   2      129.78      138.42      3.93 o 
  -3   8   2      283.36      267.64      6.50 o 
  -2   8   2      129.89      135.04      3.91 o 
  -1   8   2     1497.63     1561.66     33.74 o 
   0   8   2     4033.07     3973.32     81.44 o 
   1   8   2      826.74      874.69     12.67 o 
   2   8   2        0.04        3.54      0.93 o 
   3   8   2      151.68      152.53      4.18 o 
   4   8   2        1.52        7.79      3.71 o 
   5   8   2     1341.15     1361.52     26.20 o 
   6   8   2        0.05        0.24      2.36 o 
   7   8   2        1.48        5.10      3.10 o 
  -8   9   2        6.75        6.97      2.50 o 
  -7   9   2       72.05       64.67      4.10 o 
  -6   9   2       82.45       85.96      3.68 o 
  -5   9   2      723.13      744.48     13.32 o 
  -4   9   2     2522.29     2640.37     39.72 o 
  -3   9   2     2051.05     2029.35     35.55 o 
  -2   9   2     4270.96     4204.33     70.60 o 
  -1   9   2     3930.67     3793.58     78.42 o 
   0   9   2     1801.22     1587.31     34.31 o 
   1   9   2     1695.41     1489.86     26.49 o 
   2   9   2     1082.87     1046.84     16.93 o 
   3   9   2      442.97      446.17      8.78 o 
   4   9   2      572.87      559.69     12.54 o 
   5   9   2       80.38       81.48      4.28 o 
   6   9   2       13.96       14.31      3.21 o 
   7   9   2        2.41        7.60      3.58 o 
  -8  10   2      787.18      772.17     17.86 o 
  -7  10   2      936.81      922.59     19.76 o 
  -6  10   2      886.32      889.72     16.77 o 
  -5  10   2     2014.81     2032.74     31.74 o 
  -4  10   2     2262.17     2289.24     34.99 o 
  -3  10   2     2271.25     2176.57     38.14 o 
  -2  10   2      803.78      792.72     19.53 o 
  -1  10   2      434.56      455.03     13.70 o 
   0  10   2     1066.08     1076.99     24.48 o 
   1  10   2      548.04      511.23     13.00 o 
   2  10   2     1880.93     1826.60     28.02 o 
   3  10   2     2451.33     2457.50     37.85 o 
   4  10   2     2185.94     2238.72     40.34 o 
   5  10   2      785.12      826.94     17.72 o 
   6  10   2      739.79      768.62     21.75 o 
   7  10   2     1268.72     1240.55     32.62 o 
  -7  11   2       82.51       77.02      4.60 o 
  -6  11   2     1008.57      987.97     20.45 o 
  -5  11   2      902.54      877.64     15.51 o 
  -4  11   2     1691.12     1690.24     30.79 o 
  -3  11   2     2906.00     2902.92     50.20 o 
  -2  11   2     5206.71     5106.41     91.89 o 
  -1  11   2     5811.77     5572.45    114.41 o 
   0  11   2     5082.49     4741.74     97.81 o 
   1  11   2     7278.09     6905.20    172.23 o 
   2  11   2     7522.88     7316.61    191.78 o 
   3  11   2     2482.11     2515.95     45.97 o 
   4  11   2      192.37      197.34      6.45 o 
   5  11   2      135.33      136.02      6.41 o 
   6  11   2      108.00      113.95      7.26 o 
  -7  12   2      209.04      204.20      7.37 o 
  -6  12   2      683.06      635.06     25.87 o 
  -5  12   2       85.61       81.98      4.08 o 
  -4  12   2      678.59      669.93     14.26 o 
  -3  12   2      816.97      769.64     15.61 o 
  -2  12   2      897.95      807.46     19.37 o 
  -1  12   2      387.33      413.49     11.76 o 
   0  12   2      404.26      411.42     11.67 o 
   1  12   2      367.64      341.27      8.36 o 
   2  12   2      627.69      589.90     12.66 o 
   3  12   2     1288.53     1290.40     41.07 o 
   4  12   2      810.37      777.86     19.56 o 
   5  12   2      714.56      715.25     22.44 o 
   6  12   2      949.33      932.86     27.92 o 
  -7  13   2       32.82       29.97      3.26 o 
  -6  13   2       48.48       49.22      3.73 o 
  -5  13   2       10.62        9.83      2.04 o 
  -4  13   2        2.12        8.67      4.32 o 
  -3  13   2      243.34      240.23      6.86 o 
  -2  13   2      337.52      340.93      8.44 o 
  -1  13   2      109.70      105.15      5.28 o 
   0  13   2       98.71       92.47      4.92 o 
   1  13   2      299.03      285.46      7.62 o 
   2  13   2      371.30      359.43      9.02 o 
   3  13   2       25.62       35.68      6.07 o 
   4  13   2        8.44       16.78     10.53 o 
   5  13   2       23.05       27.61      3.12 o 
   6  13   2       44.47       47.81      4.99 o 
  -7  14   2       98.01      110.92      6.96 o 
  -6  14   2       38.19       34.93      4.12 o 
  -5  14   2       10.87       13.03      2.31 o 
  -4  14   2        3.45       26.79     18.05 o 
  -3  14   2        9.35       11.58      1.98 o 
  -2  14   2      171.62      163.35      5.50 o 
  -1  14   2       14.55       14.48      4.16 o 
   0  14   2       57.80       52.75      4.21 o 
   1  14   2       20.78       16.50      2.21 o 
   2  14   2        0.60        0.68      2.36 o 
   3  14   2       91.75       88.69      5.47 o 
   4  14   2      398.84      374.49     10.20 o 
   5  14   2      211.27      202.03     10.03 o 
   6  14   2      230.38      235.78     22.76 o 
  -6  15   2      294.14      292.03     16.40 o 
  -5  15   2      641.43      653.71     15.00 o 
  -4  15   2      627.76      600.78     13.76 o 
  -3  15   2      908.96      875.71     18.03 o 
  -2  15   2     1242.52     1227.29     23.76 o 
  -1  15   2     3924.12     3890.56     82.66 o 
   0  15   2     1074.03     1040.90     34.72 o 
   1  15   2     1556.66     1515.87     34.88 o 
   2  15   2      747.95      751.99     20.10 o 
   3  15   2     1108.33     1039.57     41.71 o 
   4  15   2      175.44      177.13     17.05 o 
   5  15   2       53.37       55.35      4.09 o 
  -6  16   2      285.28      298.60     16.99 o 
  -5  16   2      305.33      292.86     21.73 o 
  -4  16   2      214.50      212.78      7.12 o 
  -3  16   2       54.28       53.85      3.67 o 
  -2  16   2       73.62       88.54      4.35 o 
  -1  16   2      274.36      272.21     10.09 o 
   0  16   2      268.67      277.20     15.56 o 
   1  16   2      288.45      286.59      8.31 o 
   2  16   2      641.07      610.88     17.46 o 
   3  16   2      945.70      937.42     37.76 o 
   4  16   2      822.83      846.50     34.07 o 
   5  16   2      513.83      519.19     18.36 o 
  -5  17   2      374.80      378.21     13.14 o 
  -4  17   2      373.74      373.11     12.86 o 
  -3  17   2     1311.78     1342.03     26.40 o 
  -2  17   2     1048.72     1072.02     21.84 o 
  -1  17   2      438.49      461.55     14.53 o 
   0  17   2      593.38      577.27     16.81 o 
   1  17   2      771.11      788.91     17.53 o 
   2  17   2      571.84      569.86     16.93 o 
   3  17   2       67.22       79.55      5.87 o 
   4  17   2       24.34       28.60      4.19 o 
  -5  18   2       76.83       86.42      9.58 o 
  -4  18   2        7.31        7.74      3.02 o 
  -3  18   2      261.71      266.13     10.73 o 
  -2  18   2       22.08       26.99      7.33 o 
  -1  18   2        0.13        0.81      2.54 o 
   0  18   2        6.60        8.61      3.01 o 
   1  18   2       11.08       12.66      2.54 o 
   2  18   2       83.22       88.55      6.00 o 
   3  18   2        0.09        5.41      5.54 o 
   4  18   2        0.10        5.15      3.07 o 
  -4  19   2       76.42       88.10      6.60 o 
  -3  19   2      383.34      376.00     13.61 o 
  -2  19   2      178.12      204.99      9.38 o 
  -1  19   2      301.81      309.47     12.01 o 
   0  19   2      269.68      266.49     10.91 o 
   1  19   2       91.11       92.06      5.02 o 
   2  19   2      149.23      156.40      8.23 o 
   3  19   2       71.37       63.23      5.62 o 
  -4  20   2      109.62      104.18      7.23 o 
  -3  20   2       83.56       82.34      6.49 o 
  -2  20   2       28.67       31.66      7.73 o 
  -1  20   2        2.26        1.86      3.03 o 
   0  20   2       26.61       31.60      6.78 o 
   1  20   2       58.81       60.54      4.36 o 
   2  20   2       60.75       57.95      5.44 o 
  -2  21   2      472.18      518.86     21.44 o 
  -1  21   2      617.22      671.26     20.65 o 
   0  21   2      830.44      927.37     26.00 o 
   1  21   2      640.69      668.04     20.27 o 
  -9   1   3      140.90      154.62      8.05 o 
  -8   1   3       61.04       67.87      3.58 o 
  -7   1   3       19.18       22.86      2.15 o 
  -6   1   3        1.67        0.61      2.12 o 
  -5   1   3       80.97       89.83      3.11 o 
  -4   1   3     2576.43     2751.75     40.49 o 
  -3   1   3     5346.95     5817.72     69.07 o 
  -2   1   3      402.44      570.53      7.44 o 
  -1   1   3      460.10      432.01     24.10 o 
   0   1   3     1232.35     1133.19     15.21 o 
   1   1   3    13439.65    12766.78    315.00 o 
   2   1   3     1326.13     1136.66     17.81 o 
   3   1   3     1473.71     1432.57     29.00 o 
   4   1   3     1762.13     1737.69     32.23 o 
   5   1   3      707.78      716.94     19.54 o 
   6   1   3      234.08      233.34      9.87 o 
   7   1   3      143.58      136.25      8.22 o 
  -9   2   3      315.45      319.45     12.13 o 
  -8   2   3     1109.93     1096.75     22.27 o 
  -7   2   3     1494.18     1501.24     24.38 o 
  -6   2   3     2329.74     2428.45     36.94 o 
  -5   2   3     5094.74     5199.72     75.44 o 
  -4   2   3    18696.63    20723.59    293.18 o 
  -3   2   3    12983.35    13853.60    202.09 o 
  -2   2   3     2285.58     2183.94     29.08 o 
  -1   2   3     5451.20     5649.68     94.79 o 
   0   2   3     4473.12     4530.39     58.56 o 
   1   2   3      170.72      181.55      3.82 o 
   2   2   3     1399.18     1507.01     23.16 o 
   3   2   3        2.34        7.03      1.81 o 
   4   2   3        9.17        6.32      1.90 o 
   5   2   3      173.21      185.77      8.36 o 
   6   2   3      641.08      620.89     18.43 o 
   7   2   3     1174.76     1141.54     34.26 o 
  -9   3   3      558.00      577.73     17.78 o 
  -8   3   3      378.24      386.75     10.40 o 
  -7   3   3        4.60       13.01      2.30 o 
  -6   3   3      112.13      119.69      3.89 o 
  -5   3   3      129.40      122.88      4.66 o 
  -4   3   3      130.69      186.72      5.13 o 
  -3   3   3     5604.47     5952.68     76.94 o 
  -2   3   3     2207.40     2149.13     31.89 o 
  -1   3   3     1201.63     1046.44     18.77 o 
   0   3   3     6178.79     5713.48     73.70 o 
   1   3   3    17303.13    16509.30    477.06 o 
   2   3   3    13780.32    13671.80    200.19 o 
   3   3   3     9176.47     9463.47    137.01 o 
   4   3   3     4600.09     4688.15     81.17 o 
   5   3   3     1978.14     1931.00     44.18 o 
   6   3   3      634.98      642.05     18.97 o 
   7   3   3        0.47        3.09      3.23 o 
  -9   4   3       76.01       76.32      6.07 o 
  -8   4   3       47.37       47.62      3.58 o 
  -7   4   3     1048.39     1042.90     17.98 o 
  -6   4   3      339.93      336.42      7.26 o 
  -5   4   3     2327.25     2337.94     35.29 o 
  -4   4   3      916.37      845.91     13.79 o 
  -3   4   3     9431.72    10351.26    143.49 o 
  -2   4   3     3295.81     3356.63     49.21 o 
  -1   4   3     1524.96     1467.73     25.84 o 
   0   4   3      196.26      195.68      7.69 o 
   1   4   3       63.77       68.83      1.73 o 
   2   4   3      139.91      128.92      3.39 o 
   3   4   3      206.29      195.02      4.68 o 
   4   4   3      229.30      231.34      6.77 o 
   5   4   3      969.37      964.32     24.78 o 
   6   4   3      603.38      579.49     17.67 o 
   7   4   3      521.46      501.26     16.84 o 
  -9   5   3        0.18       -2.71      2.71 o 
  -8   5   3        3.74        7.25      4.21 o 
  -7   5   3       27.64       28.20      2.36 o 
  -6   5   3        8.25        4.16      1.66 o 
  -5   5   3      206.05      209.50     11.01 o 
  -4   5   3       46.09       52.53      2.21 o 
  -3   5   3      268.08      297.51      5.69 o 
  -2   5   3      998.78     1042.10     16.26 o 
  -1   5   3     2839.23     2874.18     49.26 o 
   0   5   3      141.85      143.03      2.79 o 
   1   5   3     1099.19     1119.81     19.03 o 
   2   5   3      654.82      657.18     23.27 o 
   3   5   3      646.29      658.41     11.59 o 
   4   5   3       65.62       70.74      3.60 o 
   5   5   3      267.36      249.69      9.67 o 
   6   5   3       21.22       21.00      3.82 o 
   7   5   3       26.06       24.95      4.21 o 
  -8   6   3      211.82      210.74      7.26 o 
  -7   6   3      138.29      147.37      4.77 o 
  -6   6   3       13.43       13.61      1.71 o 
  -5   6   3      170.00      169.21      4.49 o 
  -4   6   3     1423.62     1447.11     22.48 o 
  -3   6   3      368.47      338.25      7.34 o 
  -2   6   3     1389.97     1416.90     24.67 o 
  -1   6   3     5017.27     5219.01     88.24 o 
   0   6   3      221.51      174.10      3.32 o 
   1   6   3        3.14        9.24      2.97 o 
   2   6   3      671.04      692.37     11.87 o 
   3   6   3      116.39      110.11      3.43 o 
   4   6   3      152.27      158.35      5.57 o 
   5   6   3      593.66      567.47     18.50 o 
   6   6   3      190.57      192.40     12.93 o 
   7   6   3      125.91      126.01      7.85 o 
  -8   7   3      205.51      209.10      7.38 o 
  -7   7   3       32.85       38.48      2.78 o 
  -6   7   3        0.02        1.35      2.10 o 
  -5   7   3        7.90       26.34     13.29 o 
  -4   7   3     1270.49     1316.17     20.75 o 
  -3   7   3     2821.38     2924.79     49.71 o 
  -2   7   3     3141.74     3093.99     52.10 o 
  -1   7   3     5849.65     5956.44    100.67 o 
   0   7   3     5688.28     5510.31     93.18 o 
   1   7   3     7426.67     7080.09     91.55 o 
   2   7   3     6716.50     6677.71     97.47 o 
   3   7   3     3689.41     3797.32     56.77 o 
   4   7   3     4499.34     4462.17     76.20 o 
   5   7   3     1467.79     1438.25     34.59 o 
   6   7   3      539.26      568.10     21.09 o 
   7   7   3      148.87      151.40      8.66 o 
  -8   8   3      690.10      662.71     19.09 o 
  -7   8   3     1654.72     1653.67     38.34 o 
  -6   8   3     2735.70     2739.31     61.86 o 
  -5   8   3     2618.39     2660.21     40.23 o 
  -4   8   3     4781.23     4825.80     70.30 o 
  -3   8   3     4906.84     4948.35     82.77 o 
  -2   8   3     3366.95     3214.77     54.32 o 
  -1   8   3      228.77      150.22      4.44 o 
   0   8   3     1333.78     1334.34     24.34 o 
   1   8   3      297.95      327.15      5.74 o 
   2   8   3       13.40       15.49      2.03 o 
   3   8   3     1285.04     1270.22     20.80 o 
   4   8   3        9.12       14.14      3.18 o 
   5   8   3      182.88      192.11      8.60 o 
   6   8   3      599.60      622.51     18.91 o 
  -8   9   3      164.38      165.09      8.08 o 
  -7   9   3       44.38       57.28      5.42 o 
  -6   9   3       98.13      110.03      4.73 o 
  -5   9   3      393.55      389.03      8.15 o 
  -4   9   3      228.82      240.98      6.46 o 
  -3   9   3      342.93      342.20      7.88 o 
  -2   9   3     2601.89     2573.47     44.07 o 
  -1   9   3     3759.40     3518.04     73.09 o 
   0   9   3     1781.47     1537.69     44.88 o 
   1   9   3     4442.97     4290.70     56.47 o 
   2   9   3     4966.77     4906.29     72.52 o 
   3   9   3     1926.07     1941.77     30.59 o 
   4   9   3      177.80      186.11      6.19 o 
   5   9   3     1499.68     1460.74     35.23 o 
   6   9   3      157.03      164.48      8.51 o 
  -8  10   3       22.38       23.41      3.69 o 
  -7  10   3      150.57      146.72      7.33 o 
  -6  10   3       73.26       68.08      3.90 o 
  -5  10   3      613.81      610.47     11.48 o 
  -4  10   3      393.81      391.71      9.18 o 
  -3  10   3      637.99      631.00     12.85 o 
  -2  10   3      865.57      865.87     16.47 o 
  -1  10   3      284.48      332.82     12.16 o 
   0  10   3      290.77      325.83      9.35 o 
   1  10   3        0.82        3.55      1.12 o 
   2  10   3       16.83       15.90      1.92 o 
   3  10   3      185.74      185.76      5.17 o 
   4  10   3       14.13       16.95      2.33 o 
   5  10   3      710.57      678.95     40.26 o 
   6  10   3      135.94      141.55      7.97 o 
  -8  11   3       17.23       37.30     18.52 o 
  -7  11   3       35.52       30.59      3.79 o 
  -6  11   3      115.52      111.62      5.33 o 
  -5  11   3       69.97       75.97      4.09 o 
  -4  11   3      431.45      432.42     10.05 o 
  -3  11   3      570.55      563.22     14.33 o 
  -2  11   3     1046.47     1017.30     19.22 o 
  -1  11   3      189.04      178.77      6.67 o 
   0  11   3      557.97      564.29     14.65 o 
   1  11   3       75.49       71.16      5.15 o 
   2  11   3       14.89       22.07      1.89 o 
   3  11   3      181.53      194.68      5.42 o 
   4  11   3       76.73       82.99      4.36 o 
   5  11   3      251.14      253.10     29.16 o 
   6  11   3      210.68      216.50     10.18 o 
  -7  12   3      248.29      257.68     10.23 o 
  -6  12   3      781.46      785.72     21.00 o 
  -5  12   3     1088.88     1058.75     26.12 o 
  -4  12   3      228.91      233.52      6.72 o 
  -3  12   3      728.09      700.73     14.41 o 
  -2  12   3     1714.49     1684.06     30.33 o 
  -1  12   3      533.77      543.71     14.56 o 
   0  12   3      319.36      324.52     13.40 o 
   1  12   3      260.13      247.72      6.81 o 
   2  12   3       68.03       71.08      4.68 o 
   3  12   3        2.14        5.57      3.19 o 
   4  12   3      372.47      393.60     10.41 o 
   5  12   3      298.33      289.62     11.09 o 
   6  12   3      328.15      327.41     14.48 o 
  -7  13   3       44.57       41.23      6.72 o 
  -6  13   3        0.00        0.24      3.29 o 
  -5  13   3       72.93       73.85      4.99 o 
  -4  13   3        0.38       10.45     10.18 o 
  -3  13   3        9.64       23.85      3.12 o 
  -2  13   3     2509.88     2478.66     43.59 o 
  -1  13   3     2642.73     2576.75     55.71 o 
   0  13   3     3597.30     3566.76     75.33 o 
   1  13   3     2708.35     2591.39     45.64 o 
   2  13   3     3672.55     3477.10    103.57 o 
   3  13   3     2581.25     2515.93     45.20 o 
   4  13   3     1237.24     1210.47     41.63 o 
   5  13   3      524.80      541.88     21.36 o 
  -7  14   3      638.39      631.35     27.38 o 
  -6  14   3      959.29      928.01     24.34 o 
  -5  14   3     1403.39     1390.54     33.43 o 
  -4  14   3     1647.00     1593.51     37.14 o 
  -3  14   3     4733.07     4715.54    137.28 o 
  -2  14   3     1306.08     1258.89     23.95 o 
  -1  14   3      616.92      605.60     16.62 o 
   0  14   3      432.96      399.82     12.19 o 
   1  14   3      420.80      363.60      9.27 o 
   2  14   3      138.13      123.51      6.50 o 
   3  14   3       10.02       15.72      3.09 o 
   4  14   3      261.94      265.30      8.32 o 
   5  14   3      163.92      150.25      7.91 o 
  -6  15   3        0.01        1.64      2.53 o 
  -5  15   3       30.09       31.00      3.88 o 
  -4  15   3       27.07       34.42      4.02 o 
  -3  15   3      205.77      211.11      9.16 o 
  -2  15   3       76.86       86.54      5.35 o 
  -1  15   3       29.99       36.25      3.81 o 
   0  15   3      407.76      401.70     12.60 o 
   1  15   3     1175.90     1133.10     22.47 o 
   2  15   3      357.66      387.52     12.75 o 
   3  15   3      234.49      237.47     20.12 o 
   4  15   3      151.85      157.76      9.45 o 
   5  15   3       72.73       73.88      6.00 o 
  -6  16   3       39.41       45.83      7.12 o 
  -5  16   3       10.49       22.58      8.57 o 
  -4  16   3        2.54        1.15      3.17 o 
  -3  16   3       64.43       65.26      5.03 o 
  -2  16   3      293.24      278.28     10.29 o 
  -1  16   3       17.82       15.62      2.98 o 
   0  16   3        1.40        7.78      7.26 o 
   1  16   3      219.40      216.08     12.03 o 
   2  16   3      486.68      416.18     20.04 o 
   3  16   3       14.74       12.25      3.74 o 
   4  16   3        0.23        1.93      2.89 o 
  -5  17   3       43.47       43.86      4.67 o 
  -4  17   3      238.58      244.89     10.02 o 
  -3  17   3        0.69        1.22      2.38 o 
  -2  17   3      208.69      210.70      9.06 o 
  -1  17   3      911.79      909.84     34.64 o 
   0  17   3      776.62      758.08     20.86 o 
   1  17   3      201.81      218.67      9.13 o 
   2  17   3      573.03      574.42     19.88 o 
   3  17   3      193.96      195.18     10.91 o 
   4  17   3      138.78      148.41      8.24 o 
  -5  18   3      686.87      664.16     19.75 o 
  -4  18   3      863.81      846.04     23.39 o 
  -3  18   3       77.50       98.32      6.93 o 
  -2  18   3      569.46      565.99     30.81 o 
  -1  18   3      135.76      130.65      7.29 o 
   0  18   3       79.00       79.22     11.39 o 
   1  18   3       20.56       23.37      3.57 o 
   2  18   3        1.50        5.78      2.89 o 
   3  18   3       34.70       35.85      4.65 o 
  -4  19   3      106.72      121.58      7.46 o 
  -3  19   3      575.32      588.83     18.28 o 
  -2  19   3      442.14      500.22     16.30 o 
  -1  19   3      553.08      589.23     18.13 o 
   0  19   3      727.11      795.32     18.11 o 
   1  19   3      746.74      754.08     21.49 o 
   2  19   3      727.98      775.45     41.39 o 
   3  19   3      440.51      474.50     17.08 o 
  -3  20   3      150.62      173.74      9.13 o 
  -2  20   3      135.39      152.45      9.95 o 
  -1  20   3      183.82      212.20      9.97 o 
   0  20   3       66.64       66.99      4.62 o 
   1  20   3        0.96        2.21      2.86 o 
   2  20   3       36.02       35.50      4.67 o 
  -2  21   3        0.03       -0.70      3.06 o 
  -1  21   3        9.59       17.65      4.30 o 
   0  21   3       15.90       21.70      4.21 o 
  -9   0   4        2.74       14.45      5.31 o 
  -8   0   4      100.87       93.35      5.97 o 
  -7   0   4      270.64      271.52      9.26 o 
  -6   0   4      459.93      458.11     12.57 o 
  -5   0   4     1868.07     1894.37     40.81 o 
  -4   0   4     9925.40    10450.91    174.68 o 
  -3   0   4    12720.04    13112.83    218.55 o 
  -2   0   4     5404.95     5370.96    111.95 o 
  -1   0   4     6064.50     5967.21    100.13 o 
   0   0   4     7359.74     7208.43    120.78 o 
   1   0   4      186.96      114.13      8.18 o 
   2   0   4     3667.00     3849.32     81.94 o 
   3   0   4     1998.71     1925.26     43.35 o 
   4   0   4     1694.62     1704.86     39.53 o 
   5   0   4      981.16      928.64     24.33 o 
   6   0   4      225.73      223.89     14.36 o 
   7   0   4      173.97      178.24     13.62 o 
  -9   1   4      578.73      589.11     14.30 o 
  -8   1   4     1013.58     1014.42     18.00 o 
  -7   1   4      247.66      251.05      6.23 o 
  -6   1   4      349.78      365.10      7.55 o 
  -5   1   4      658.02      705.01     12.05 o 
  -4   1   4      416.33      386.05      5.83 o 
  -3   1   4       18.15       20.96      1.27 o 
  -2   1   4     1208.37     1345.96     20.94 o 
  -1   1   4     2448.40     2698.21     32.52 o 
   0   1   4     1433.21     1378.29     17.14 o 
   1   1   4     6915.71     6920.07     89.22 o 
   2   1   4     6244.85     6151.70     89.63 o 
   3   1   4     4983.95     4953.61     85.35 o 
   4   1   4     2427.21     2547.56     46.19 o 
   5   1   4     2381.75     2325.51     43.20 o 
   6   1   4     1076.58     1076.33     28.46 o 
   7   1   4      370.49      390.29     14.73 o 
  -9   2   4        1.24        2.10      2.36 o 
  -8   2   4       58.01       51.16      3.80 o 
  -7   2   4        0.15        2.66      3.12 o 
  -6   2   4      230.16      222.44      5.42 o 
  -5   2   4      114.25      111.54      3.39 o 
  -4   2   4     6541.93     7008.87     90.59 o 
  -3   2   4     1919.77     1953.88     24.02 o 
  -2   2   4     3737.25     3900.07     57.97 o 
  -1   2   4     2307.59     2352.91     31.05 o 
   0   2   4     6094.14     6386.66     82.33 o 
   1   2   4     1806.02     1914.97     25.60 o 
   2   2   4      862.43      865.66     14.25 o 
   3   2   4      407.16      429.89     10.14 o 
   4   2   4       93.91       96.20      4.51 o 
   5   2   4        2.63       -0.16      2.61 o 
   6   2   4       62.02       45.99      5.01 o 
   7   2   4        0.94        2.81      3.19 o 
  -9   3   4      124.56      138.49      7.64 o 
  -8   3   4      104.97      114.31      4.53 o 
  -7   3   4        7.91        7.45      1.84 o 
  -6   3   4       26.53       29.00      2.41 o 
  -5   3   4      148.97      156.97      4.17 o 
  -4   3   4     3712.85     4211.85     55.12 o 
  -3   3   4      266.33      283.96      6.17 o 
  -2   3   4      425.14      461.46      8.24 o 
  -1   3   4       95.40      108.48      3.21 o 
   0   3   4      311.78      339.33      5.39 o 
   1   3   4      711.75      692.68     10.01 o 
   2   3   4     1079.08     1099.07     17.68 o 
   3   3   4       10.14       11.41      1.79 o 
   4   3   4       26.17       37.63      4.92 o 
   5   3   4       48.53       49.29      4.54 o 
   6   3   4      136.73      138.10      7.73 o 
   7   3   4       14.05       14.10      3.92 o 
  -9   4   4       53.31       45.41      7.85 o 
  -8   4   4      372.30      347.93      9.71 o 
  -7   4   4      466.28      454.50      9.45 o 
  -6   4   4        0.85        5.26      3.50 o 
  -5   4   4     3060.79     3187.13     47.22 o 
  -4   4   4    12537.60    13767.40    204.51 o 
  -3   4   4     5569.70     5727.56     75.07 o 
  -2   4   4     7013.69     7154.22    120.20 o 
  -1   4   4     1770.85     1663.97     29.38 o 
   0   4   4     3087.37     3053.09     40.06 o 
   1   4   4     1878.92     1831.22     24.66 o 
   2   4   4      222.41      234.02      5.18 o 
   3   4   4      664.50      667.64     14.23 o 
   4   4   4      668.25      636.97     14.26 o 
   5   4   4       63.80       69.89      8.53 o 
   6   4   4       80.42       85.95      6.38 o 
  -9   5   4     1077.26     1046.12     27.28 o 
  -8   5   4      950.69      966.98     20.26 o 
  -7   5   4      483.11      512.99     10.40 o 
  -6   5   4      398.72      472.07      9.67 o 
  -5   5   4     1744.07     1836.29     28.31 o 
  -4   5   4      364.74      380.54      7.28 o 
  -3   5   4      197.84      218.93      6.76 o 
  -2   5   4      636.12      684.65     14.68 o 
  -1   5   4      176.28      165.95      6.28 o 
   0   5   4     2952.04     2823.54     37.27 o 
   1   5   4     6864.68     6575.50    100.93 o 
   2   5   4     8111.32     8018.23    116.55 o 
   3   5   4     5162.79     5112.81     88.06 o 
   4   5   4     3193.91     3149.79     56.26 o 
   5   5   4     1593.25     1617.40     38.53 o 
   6   5   4      810.99      786.66     22.53 o 
  -8   6   4      150.40      135.09      5.85 o 
  -7   6   4      439.25      407.86     11.45 o 
  -6   6   4     2121.99     2091.34     38.03 o 
  -5   6   4     3079.73     3108.02     51.20 o 
  -4   6   4     5689.93     5839.87     97.35 o 
  -3   6   4     7233.55     7568.04    125.01 o 
  -2   6   4     5858.57     5816.05     84.67 o 
  -1   6   4     3324.53     3018.68     52.09 o 
   0   6   4     3171.70     3113.31     41.07 o 
   1   6   4     1773.48     1721.70     23.49 o 
   2   6   4      603.34      618.75     11.07 o 
   3   6   4      804.23      801.70     14.07 o 
   4   6   4      130.31      129.16      5.32 o 
   5   6   4        7.76        4.40      2.71 o 
   6   6   4       59.06       55.67      5.38 o 
  -8   7   4      301.09      287.23     14.63 o 
  -7   7   4      188.20      198.86      6.65 o 
  -6   7   4      141.80      163.88      9.65 o 
  -5   7   4       31.98       39.16      2.82 o 
  -4   7   4       26.48       28.66      2.13 o 
  -3   7   4      138.79      131.83      3.85 o 
  -2   7   4       16.74       33.92     12.87 o 
  -1   7   4        0.85       35.91      3.33 o 
   0   7   4     1182.54     1205.87     16.92 o 
   1   7   4      169.84      172.88      3.64 o 
   2   7   4      830.20      828.19     14.20 o 
   3   7   4      279.95      280.81      6.52 o 
   4   7   4     2401.38     2350.84     66.76 o 
   5   7   4      266.30      256.99     10.35 o 
   6   7   4      245.72      239.01     10.70 o 
  -8   8   4        7.31        8.04      2.98 o 
  -7   8   4        4.48       14.66      8.38 o 
  -6   8   4       56.81       51.32      3.32 o 
  -5   8   4       50.07       50.41      3.07 o 
  -4   8   4        9.64       22.59      4.89 o 
  -3   8   4       86.01       94.72      3.27 o 
  -2   8   4       11.29       20.46      2.88 o 
  -1   8   4        0.16        2.66      1.09 o 
   0   8   4      453.21      465.47      8.67 o 
   1   8   4      203.32      214.50      5.56 o 
   2   8   4     1217.37     1197.34     19.67 o 
   3   8   4        2.88        4.86      1.44 o 
   4   8   4        4.00        5.70      2.53 o 
   5   8   4       50.55       46.94      4.78 o 
   6   8   4        4.12        1.57      2.91 o 
  -8   9   4      196.53      204.53      8.99 o 
  -7   9   4      247.26      266.78     10.50 o 
  -6   9   4      300.96      307.14     10.64 o 
  -5   9   4      446.12      450.96     13.19 o 
  -4   9   4      413.90      415.74     12.05 o 
  -3   9   4       66.79       63.95      3.84 o 
  -2   9   4      701.97      749.28     14.31 o 
  -1   9   4        0.12        2.23      1.19 o 
   0   9   4       85.75       87.46      3.61 o 
   1   9   4      833.51      818.86     14.07 o 
   2   9   4      176.67      180.05      8.40 o 
   3   9   4      178.29      193.34      5.34 o 
   4   9   4      185.29      198.31      8.33 o 
   5   9   4      795.58      825.31     22.81 o 
   6   9   4      360.95      386.12     14.29 o 
  -8  10   4       60.87       57.62      6.96 o 
  -7  10   4      581.56      546.01     15.28 o 
  -6  10   4     1681.98     1666.02     33.94 o 
  -5  10   4     1853.36     1802.98     40.71 o 
  -4  10   4     1715.64     1747.81     39.21 o 
  -3  10   4     3497.22     3478.42     73.28 o 
  -2  10   4     2776.02     2699.70     57.53 o 
  -1  10   4     6298.47     6196.69    105.62 o 
   0  10   4     3688.55     3510.90     52.66 o 
   1  10   4     3216.04     3181.57     48.10 o 
   2  10   4     1214.70     1223.42     20.35 o 
   3  10   4     1459.64     1465.62     27.44 o 
   4  10   4      423.61      410.43     13.29 o 
   5  10   4        0.02        2.38      2.85 o 
   6  10   4        2.62        3.47      5.07 o 
  -8  11   4      426.21      425.82     14.43 o 
  -7  11   4      769.14      751.51     16.83 o 
  -6  11   4      629.49      623.36     37.71 o 
  -5  11   4       43.93       40.31      3.74 o 
  -4  11   4     1015.59      999.98     24.41 o 
  -3  11   4       82.68       65.19      4.36 o 
  -2  11   4       42.56       57.54      3.88 o 
  -1  11   4      438.95      461.93     12.80 o 
   0  11   4     1076.99     1091.44     18.33 o 
   1  11   4     1515.90     1540.43     29.07 o 
   2  11   4     1730.58     1713.31     39.62 o 
   3  11   4     3365.82     3386.29     51.85 o 
   4  11   4     2875.29     2793.59     62.70 o 
   5  11   4     1407.13     1407.29     81.50 o 
  -7  12   4        8.76       10.14      4.89 o 
  -6  12   4      101.99       99.95      5.94 o 
  -5  12   4       71.07       64.03      4.72 o 
  -4  12   4     1238.93     1202.59     28.81 o 
  -3  12   4     1947.61     1948.32     51.93 o 
  -2  12   4     2337.97     2379.11     73.38 o 
  -1  12   4     2223.06     2169.46     47.40 o 
   0  12   4     1816.98     1801.76     32.71 o 
   1  12   4      777.83      731.94     15.77 o 
   2  12   4      337.61      349.18      7.87 o 
   3  12   4      174.62      179.57      5.51 o 
   4  12   4        2.17        6.62      2.85 o 
   5  12   4        6.08       20.00      7.86 o 
  -7  13   4       18.13       17.12      3.44 o 
  -6  13   4       14.92       17.87      4.82 o 
  -5  13   4      128.15      123.86      6.53 o 
  -4  13   4        3.18        4.46      2.36 o 
  -3  13   4       14.44       12.46      2.67 o 
  -2  13   4      206.47      196.01      7.71 o 
  -1  13   4      179.25      167.28      7.01 o 
   0  13   4        6.78       12.58      2.08 o 
   1  13   4      216.02      208.02      8.20 o 
   2  13   4      141.95      132.33      5.40 o 
   3  13   4      109.27      112.36      5.08 o 
   4  13   4      105.98      103.14      9.15 o 
   5  13   4       80.88       88.00      6.77 o 
  -7  14   4       62.39       62.44      5.35 o 
  -6  14   4      266.28      244.98     13.50 o 
  -5  14   4      203.70      202.34     13.80 o 
  -4  14   4      102.03      104.25      5.89 o 
  -3  14   4      702.77      661.20     18.08 o 
  -2  14   4      731.82      719.18     38.59 o 
  -1  14   4      708.42      687.38     18.31 o 
   0  14   4      333.28      341.45      9.10 o 
   1  14   4      685.46      623.40     17.39 o 
   2  14   4      255.05      263.79      9.88 o 
   3  14   4       37.17       38.22      3.52 o 
   4  14   4        1.93        9.21      9.17 o 
  -6  15   4      324.21      322.24     12.03 o 
  -5  15   4      170.77      162.92      7.86 o 
  -4  15   4       56.20       49.28      6.47 o 
  -3  15   4       14.39       12.42      2.80 o 
  -2  15   4      111.20      112.25      6.06 o 
  -1  15   4      635.08      640.94     17.76 o 
   0  15   4      276.56      294.31      8.44 o 
   1  15   4      535.86      539.69     15.98 o 
   2  15   4      722.15      718.08     19.87 o 
   3  15   4      720.44      707.63     27.31 o 
   4  15   4      968.48     1009.76     64.24 o 
  -6  16   4      379.15      388.02     13.81 o 
  -5  16   4      564.42      568.21     17.32 o 
  -4  16   4      452.74      471.52     14.97 o 
  -3  16   4     1266.76     1271.91     31.27 o 
  -2  16   4     1496.31     1487.49     35.36 o 
  -1  16   4     1644.34     1679.18     87.85 o 
   0  16   4      827.72      840.90     18.08 o 
   1  16   4      475.03      482.75     15.11 o 
   2  16   4      330.89      320.08     11.67 o 
   3  16   4      162.01      153.50      8.15 o 
   4  16   4       37.32       46.25      5.12 o 
  -5  17   4       37.05       33.83      4.51 o 
  -4  17   4        6.58       12.27      3.20 o 
  -3  17   4        0.59       -0.73      3.88 o 
  -2  17   4       52.83       61.19      5.17 o 
  -1  17   4       42.27       51.58      4.77 o 
   0  17   4      533.57      541.12     16.39 o 
   1  17   4      282.93      306.91     11.47 o 
   2  17   4      367.13      413.35     14.07 o 
   3  17   4      377.93      392.80     13.98 o 
  -5  18   4      195.70      198.11      9.57 o 
  -4  18   4      448.14      451.04     15.13 o 
  -3  18   4       84.04       83.88      5.99 o 
  -2  18   4        4.35        6.81      3.12 o 
  -1  18   4       54.38       57.21      5.15 o 
   0  18   4       97.88       98.11     10.78 o 
   1  18   4        6.99        7.88      3.02 o 
   2  18   4        1.41        2.12      2.74 o 
   3  18   4        0.18        0.09      2.81 o 
  -4  19   4        4.95        5.50      3.14 o 
  -3  19   4        1.35        0.26      2.63 o 
  -2  19   4        7.56        3.68      2.91 o 
  -1  19   4       82.82       85.72      7.65 o 
   0  19   4        8.52        8.98      3.82 o 
   1  19   4        1.33       -0.63      2.61 o 
   2  19   4        5.76        5.16      3.32 o 
  -3  20   4      218.83      220.15     13.78 o 
  -2  20   4      493.16      523.73     21.42 o 
  -1  20   4      718.10      737.36     38.61 o 
   0  20   4      445.60      447.43     25.19 o 
   1  20   4      501.04      508.44     17.06 o 
  -9   1   5      368.26      358.14     12.86 o 
  -8   1   5      533.81      537.96     12.91 o 
  -7   1   5      219.49      225.02      6.79 o 
  -6   1   5      163.99      171.84      4.57 o 
  -5   1   5     1012.83     1198.55     93.87 o 
  -4   1   5     2580.55     2681.62     32.83 o 
  -3   1   5      886.21      858.76     14.34 o 
  -2   1   5      861.53      879.19     12.63 o 
  -1   1   5        1.84        1.77      0.68 o 
   0   1   5      934.82      989.36     12.83 o 
   1   1   5       24.35       36.25      1.65 o 
   2   1   5      167.56      159.13      5.24 o 
   3   1   5       18.76       23.32      2.31 o 
   4   1   5       96.73       91.87      4.05 o 
   5   1   5     1019.81      946.23     20.65 o 
   6   1   5      364.90      359.75     13.74 o 
  -9   2   5      171.88      185.40      8.94 o 
  -8   2   5        6.26        0.05      1.97 o 
  -7   2   5        9.70        6.35      1.90 o 
  -6   2   5      230.85      231.43      6.63 o 
  -5   2   5     1304.48     1349.52     21.22 o 
  -4   2   5     1642.70     1601.58     20.22 o 
  -3   2   5     5352.71     5602.57     82.94 o 
  -2   2   5     2883.14     2863.16     43.26 o 
  -1   2   5     5440.10     5522.47     65.82 o 
   0   2   5     4902.85     4655.79     60.54 o 
   1   2   5     8946.53     8912.19    128.93 o 
   2   2   5     5340.57     5346.39     91.53 o 
   3   2   5     2988.18     3070.34     54.65 o 
   4   2   5     2494.93     2419.00     44.58 o 
   5   2   5      658.14      668.98     15.86 o 
   6   2   5      276.53      295.54     12.16 o 
  -9   3   5      792.92      772.80     17.60 o 
  -8   3   5      664.84      656.66     15.05 o 
  -7   3   5     1182.26     1172.39     22.98 o 
  -6   3   5     2983.37     3024.92     52.62 o 
  -5   3   5     4061.04     4226.82     71.63 o 
  -4   3   5     4083.43     4204.68     62.96 o 
  -3   3   5     5750.29     6105.21     90.26 o 
  -2   3   5     4521.24     4766.70     70.85 o 
  -1   3   5     4032.63     4217.55     55.01 o 
   0   3   5       45.66       36.67      7.10 o 
   1   3   5      129.04      136.00      3.64 o 
   2   3   5      729.50      746.87     15.38 o 
   3   3   5     1003.70     1035.75     25.54 o 
   4   3   5      894.61      871.56     18.76 o 
   5   3   5      847.57      849.65     27.67 o 
   6   3   5      577.30      574.53     18.37 o 
  -9   4   5       62.45       68.66      5.71 o 
  -8   4   5      270.73      269.87      8.33 o 
  -7   4   5      102.94      126.00     16.89 o 
  -6   4   5      433.59      453.46     10.62 o 
  -5   4   5      648.74      645.34     13.41 o 
  -4   4   5     2774.26     2948.78     44.84 o 
  -3   4   5     3939.19     4123.04     61.69 o 
  -2   4   5     1686.22     1553.94     28.06 o 
  -1   4   5     5449.22     5569.91     72.33 o 
   0   4   5     2247.78     2259.19     30.17 o 
   1   4   5     2035.53     2056.57     31.39 o 
   2   4   5     1335.62     1339.41     25.29 o 
   3   4   5     1550.68     1588.10     30.11 o 
   4   4   5     1054.34     1048.60     21.72 o 
   5   4   5      300.32      305.47     11.64 o 
   6   4   5      231.93      232.86     10.59 o 
  -9   5   5       51.79       41.42      3.81 o 
  -8   5   5        7.89        9.70      2.42 o 
  -7   5   5       89.59       84.30      5.31 o 
  -6   5   5      336.99      342.09      8.74 o 
  -5   5   5       56.65       68.61      3.37 o 
  -4   5   5      545.03      553.67     22.08 o 
  -3   5   5      180.96      207.56      4.95 o 
  -2   5   5     1272.08     1325.39     24.41 o 
  -1   5   5      167.83      185.18      4.40 o 
   0   5   5       11.34       18.95      2.11 o 
   1   5   5      311.21      299.09      6.21 o 
   2   5   5       15.88       16.26      1.93 o 
   3   5   5      654.32      635.24     14.10 o 
   4   5   5      408.07      403.74     10.63 o 
   5   5   5      169.71      160.92      8.19 o 
   6   5   5        4.62        7.51      3.54 o 
  -8   6   5        4.72        4.26      2.24 o 
  -7   6   5        0.24        4.04      1.84 o 
  -6   6   5       48.63       47.53      3.13 o 
  -5   6   5      126.48      145.32      8.05 o 
  -4   6   5      257.09      277.16     18.68 o 
  -3   6   5     2016.86     2128.69     38.14 o 
  -2   6   5      246.06      228.15      6.26 o 
  -1   6   5      201.72      189.95      5.21 o 
   0   6   5     1644.91     1655.71     22.72 o 
   1   6   5     5339.70     5215.34     76.70 o 
   2   6   5     1087.49     1087.46     18.10 o 
   3   6   5        1.11       21.72     18.37 o 
   4   6   5      157.26      156.40      6.11 o 
   5   6   5       50.28       52.62      5.79 o 
   6   6   5       58.51       64.86      6.12 o 
  -8   7   5      731.87      702.56     16.04 o 
  -7   7   5      556.29      589.44     15.32 o 
  -6   7   5     1004.73     1017.40     20.89 o 
  -5   7   5     1474.47     1528.24     34.95 o 
  -4   7   5     2025.01     1989.37     43.63 o 
  -3   7   5     1282.24     1216.86     23.17 o 
  -2   7   5      870.38      821.29     16.35 o 
  -1   7   5      488.15      497.20     10.66 o 
   0   7   5       40.17       43.42      1.83 o 
   1   7   5      471.40      471.78      8.99 o 
   2   7   5     1052.48     1047.17     17.68 o 
   3   7   5      435.47      409.94     10.42 o 
   4   7   5      746.83      774.54     21.00 o 
   5   7   5      539.35      534.10     20.61 o 
   6   7   5      652.50      653.53     20.37 o 
  -8   8   5       25.50       28.28      3.38 o 
  -7   8   5       24.70       33.31      3.07 o 
  -6   8   5      121.97      113.57      6.18 o 
  -5   8   5      947.33      934.98     23.14 o 
  -4   8   5     1507.51     1498.52     34.00 o 
  -3   8   5     2484.29     2547.12     54.45 o 
  -2   8   5     5152.14     5286.97     90.48 o 
  -1   8   5     5872.63     5895.28    100.39 o 
   0   8   5     5013.96     5006.55     73.80 o 
   1   8   5     1151.39     1187.25     19.47 o 
   2   8   5     3080.26     3110.15     47.32 o 
   3   8   5     6538.10     6353.37    109.37 o 
   4   8   5     1730.27     1757.26     52.95 o 
   5   8   5      777.74      736.86     21.26 o 
  -8   9   5      416.43      402.36     11.41 o 
  -7   9   5      670.37      664.34     15.23 o 
  -6   9   5      836.03      792.85     20.91 o 
  -5   9   5      578.56      579.89     16.02 o 
  -4   9   5      282.46      272.32      9.13 o 
  -3   9   5      862.18      842.18     20.58 o 
  -2   9   5     3040.86     2974.62     52.50 o 
  -1   9   5     1072.62     1049.10     20.42 o 
   0   9   5       63.44       64.18      2.83 o 
   1   9   5      398.57      417.23     10.08 o 
   2   9   5      359.60      359.92      7.91 o 
   3   9   5     1605.50     1600.40     44.40 o 
   4   9   5     1036.06     1003.98     25.90 o 
   5   9   5      661.30      659.54     19.77 o 
  -8  10   5       31.61       31.49      3.41 o 
  -7  10   5       16.61       21.35      3.59 o 
  -6  10   5      116.89      120.29      6.97 o 
  -5  10   5       94.77       90.01      5.22 o 
  -4  10   5      391.15      393.79     11.94 o 
  -3  10   5      328.88      312.76      9.89 o 
  -2  10   5      248.44      240.75      9.15 o 
  -1  10   5     1110.66     1070.26     20.96 o 
   0  10   5      471.13      465.08     10.97 o 
   1  10   5       26.96       33.04      3.83 o 
   2  10   5        3.52        6.80      2.00 o 
   3  10   5      221.09      235.63      7.50 o 
   4  10   5       35.41       44.20      4.51 o 
   5  10   5        4.62        8.27      6.24 o 
  -8  11   5      117.98      120.47      9.80 o 
  -7  11   5       71.78       64.81      5.32 o 
  -6  11   5        2.72        2.97      3.11 o 
  -5  11   5        4.33        4.44      2.21 o 
  -4  11   5       45.04       46.23      3.87 o 
  -3  11   5       75.57       77.98      4.74 o 
  -2  11   5       26.59       33.56      3.27 o 
  -1  11   5        1.05        4.05      1.63 o 
   0  11   5        0.46        0.32      1.41 o 
   1  11   5      175.41      174.26      6.10 o 
   2  11   5       16.07       15.24      2.64 o 
   3  11   5       14.83       12.88      3.03 o 
   4  11   5        4.49        6.19      2.75 o 
   5  11   5       23.33       29.47      5.62 o 
  -7  12   5        9.31        6.81      3.16 o 
  -6  12   5        5.01        5.81      2.61 o 
  -5  12   5       19.67       15.88      3.00 o 
  -4  12   5      786.59      774.90     20.22 o 
  -3  12   5      140.01      146.94     10.06 o 
  -2  12   5     1286.68     1241.48     41.00 o 
  -1  12   5     1434.52     1465.11     44.54 o 
   0  12   5     1608.69     1595.63     30.40 o 
   1  12   5     1089.61     1126.01     22.79 o 
   2  12   5     1480.08     1480.75     28.96 o 
   3  12   5      720.82      718.23     20.54 o 
   4  12   5      728.27      722.79     30.07 o 
  -7  13   5     1078.64     1046.97     44.79 o 
  -6  13   5     1226.80     1218.07     32.88 o 
  -5  13   5     2288.27     2146.23     51.43 o 
  -4  13   5      905.34      883.75     22.79 o 
  -3  13   5      766.77      730.73     19.33 o 
  -2  13   5     1329.28     1288.53     35.58 o 
  -1  13   5      790.54      715.74     18.74 o 
   0  13   5        8.12        6.10      2.64 o 
   1  13   5        5.75        6.06      2.08 o 
   2  13   5       83.47       95.09      4.84 o 
   3  13   5      286.74      302.75     11.23 o 
   4  13   5      713.34      658.70     28.31 o 
  -7  14   5        5.36        5.27      3.21 o 
  -6  14   5       24.22       24.63      3.82 o 
  -5  14   5      286.86      296.46     11.00 o 
  -4  14   5      604.59      575.66     16.67 o 
  -3  14   5      517.83      534.68     15.59 o 
  -2  14   5     1390.10     1425.39     33.64 o 
  -1  14   5     2832.02     2755.92     59.93 o 
   0  14   5     2239.14     2137.39     47.97 o 
   1  14   5      774.51      805.48     21.50 o 
   2  14   5     1278.24     1250.27     44.21 o 
   3  14   5      855.08      875.74     35.27 o 
   4  14   5      372.71      333.57     18.49 o 
  -6  15   5       47.83       55.36      5.10 o 
  -5  15   5      193.70      194.60      8.66 o 
  -4  15   5      142.16      142.90      7.31 o 
  -3  15   5      104.12      103.16      5.98 o 
  -2  15   5      273.07      277.20     10.33 o 
  -1  15   5       81.09       78.45      5.38 o 
   0  15   5        0.39        4.64      2.40 o 
   1  15   5       20.25       19.35      3.30 o 
   2  15   5       56.40      108.60     42.70 o 
   3  15   5       52.24       49.17      6.27 o 
  -6  16   5       29.61       28.18      4.23 o 
  -5  16   5       57.18       55.98      5.12 o 
  -4  16   5        0.58       12.67      7.92 o 
  -3  16   5       29.74       28.42      4.43 o 
  -2  16   5       95.88       91.17      5.76 o 
  -1  16   5      102.52       87.65      5.88 o 
   0  16   5      300.68      265.61     10.23 o 
   1  16   5       16.46       13.98      3.31 o 
   2  16   5       10.63       13.23      3.39 o 
   3  16   5       34.42       55.54      5.46 o 
  -5  17   5      297.09      290.19     11.58 o 
  -4  17   5      323.65      314.50     11.87 o 
  -3  17   5      169.93      163.07      8.07 o 
  -2  17   5       53.12       58.13     11.53 o 
  -1  17   5       27.31       21.06      5.07 o 
   0  17   5       65.49       63.60      5.16 o 
   1  17   5        6.15        4.37      2.99 o 
   2  17   5       14.52       18.44      3.96 o 
  -4  18   5       81.83       80.62      6.10 o 
  -3  18   5      222.59      205.89      9.31 o 
  -2  18   5      766.59      812.67     23.11 o 
  -1  18   5      611.35      592.56     25.63 o 
   0  18   5      790.36      847.85     23.30 o 
   1  18   5      802.93      838.40     23.59 o 
   2  18   5      535.22      568.73     41.21 o 
  -3  19   5      356.02      368.46     13.60 o 
  -2  19   5      190.84      190.15      9.43 o 
  -1  19   5       29.75       36.06      4.35 o 
   0  19   5       14.33       13.96      4.32 o 
   1  19   5       29.61       23.62      5.25 o 
  -2  20   5      196.15      228.46     10.64 o 
  -1  20   5      171.06      186.59      9.13 o 
  -9   0   6      371.38      417.90     20.42 o 
  -8   0   6      879.59      822.06     31.48 o 
  -7   0   6      464.03      470.97     20.33 o 
  -6   0   6      783.23      787.99     28.86 o 
  -5   0   6      256.93      260.09     12.37 o 
  -4   0   6      345.05      348.27     10.29 o 
  -3   0   6       14.74       19.10      3.33 o 
  -2   0   6      458.94      444.57     18.06 o 
  -1   0   6      119.41       93.17      3.97 o 
   0   0   6     1130.16     1140.76     21.02 o 
   1   0   6     3297.42     3358.31     72.53 o 
   2   0   6     3476.36     3609.89     78.33 o 
   3   0   6     4755.68     4515.29     97.62 o 
   4   0   6     2753.75     2669.54     60.71 o 
   5   0   6     1844.88     1954.08     46.86 o 
  -9   1   6       87.21       81.42      6.23 o 
  -8   1   6      250.75      232.38      9.99 o 
  -7   1   6      373.88      379.11     12.42 o 
  -6   1   6      373.61      389.96     12.02 o 
  -5   1   6      988.74     1035.29     20.30 o 
  -4   1   6     2552.86     2612.04     40.19 o 
  -3   1   6     4452.00     4656.34     69.61 o 
  -2   1   6     4866.02     4988.63     65.85 o 
  -1   1   6     2494.24     2439.61     29.96 o 
   0   1   6     4311.28     4381.87     52.82 o 
   1   1   6     2941.15     3009.73     46.30 o 
   2   1   6      475.58      515.88     17.01 o 
   3   1   6      196.96      183.65      5.65 o 
   4   1   6      113.64       96.85      4.51 o 
   5   1   6        2.53        1.52      2.62 o 
  -9   2   6       34.78       34.76      4.56 o 
  -8   2   6      244.59      242.24     15.24 o 
  -7   2   6       79.73       75.64      5.41 o 
  -6   2   6       74.87       68.33      4.73 o 
  -5   2   6        0.22       -1.17      1.17 o 
  -4   2   6      157.81      164.50      4.48 o 
  -3   2   6       18.96       23.89      1.79 o 
  -2   2   6      371.87      421.43      7.08 o 
  -1   2   6     1023.87     1113.68     16.05 o 
   0   2   6        4.71        5.54      0.96 o 
   1   2   6      419.16      448.33      8.96 o 
   2   2   6      295.14      295.98      7.02 o 
   3   2   6      236.30      261.85      6.90 o 
   4   2   6      349.69      369.34      8.98 o 
   5   2   6      274.97      277.53      9.25 o 
  -9   3   6       20.70       16.35      3.79 o 
  -8   3   6        1.95        5.85      3.17 o 
  -7   3   6      192.35      193.88      8.37 o 
  -6   3   6       63.18       67.70      3.48 o 
  -5   3   6        5.75        8.47      1.73 o 
  -4   3   6     1449.66     1530.26     24.62 o 
  -3   3   6      713.50      714.38     12.62 o 
  -2   3   6      232.03      274.00     12.35 o 
  -1   3   6       72.69       89.14      2.85 o 
   0   3   6      312.53      328.73      7.69 o 
   1   3   6      253.06      315.34     47.40 o 
   2   3   6       95.73       96.08      7.91 o 
   3   3   6        1.15        1.00      1.96 o 
   4   3   6        1.89        5.15      2.16 o 
   5   3   6        0.07        4.80      2.98 o 
  -9   4   6      295.83      311.16     12.08 o 
  -8   4   6      567.59      580.55     17.38 o 
  -7   4   6      471.04      499.19     11.96 o 
  -6   4   6      172.75      162.94      5.61 o 
  -5   4   6      651.43      670.42     17.54 o 
  -4   4   6       71.65       82.83      3.18 o 
  -3   4   6      449.29      466.20      9.02 o 
  -2   4   6     2712.55     2775.15     42.46 o 
  -1   4   6      912.21      947.15     15.84 o 
   0   4   6     2682.36     2700.52     47.40 o 
   1   4   6     3140.11     3122.66     54.69 o 
   2   4   6     2113.14     2143.58     39.05 o 
   3   4   6     1026.26     1053.80     21.61 o 
   4   4   6      628.30      677.54     38.60 o 
   5   4   6      798.61      784.92     22.45 o 
  -8   5   6      254.68      261.97     10.54 o 
  -7   5   6     1117.33     1119.87     22.45 o 
  -6   5   6     3748.97     3842.73     66.30 o 
  -5   5   6     2388.79     2465.23     53.67 o 
  -4   5   6     4837.65     5011.67     86.21 o 
  -3   5   6     4229.73     4255.75     64.07 o 
  -2   5   6     6375.41     6650.01    132.82 o 
  -1   5   6     4208.73     4288.95     63.37 o 
   0   5   6     2780.63     2762.56     48.60 o 
   1   5   6      176.12      180.57      5.47 o 
   2   5   6      500.93      520.55     12.02 o 
   3   5   6       19.39       19.53      2.70 o 
   4   5   6       22.63       22.63      4.49 o 
   5   5   6       65.19       51.51      8.20 o 
  -8   6   6      192.48      220.21      7.65 o 
  -7   6   6     1402.26     1395.37     27.03 o 
  -6   6   6      700.40      722.81     19.44 o 
  -5   6   6        6.16        7.54      2.35 o 
  -4   6   6      144.79      165.78     11.50 o 
  -3   6   6       88.86       75.48      3.84 o 
  -2   6   6     1526.52     1531.21     28.28 o 
  -1   6   6     1957.49     1964.76     30.37 o 
   0   6   6     3336.76     3356.81     58.64 o 
   1   6   6      199.56      226.08      7.79 o 
   2   6   6     2660.51     2582.47     58.04 o 
   3   6   6     2198.28     2188.94     40.63 o 
   4   6   6     1732.88     1772.39     34.45 o 
   5   6   6      979.53      968.04     36.50 o 
  -8   7   6      256.86      222.97      7.69 o 
  -7   7   6       41.78       43.84      4.53 o 
  -6   7   6      598.48      585.32     16.64 o 
  -5   7   6      453.14      441.94     13.11 o 
  -4   7   6      581.51      607.96     13.46 o 
  -3   7   6     1639.94     1668.25     30.97 o 
  -2   7   6     4008.61     4004.72     69.41 o 
  -1   7   6     3041.17     3017.81     45.56 o 
   0   7   6      127.19      136.36      4.80 o 
   1   7   6     1416.88     1389.57     26.43 o 
   2   7   6       79.13       88.80     10.00 o 
   3   7   6       25.25       19.32      3.35 o 
   4   7   6      117.01      130.98     11.20 o 
   5   7   6       10.70       21.90      4.15 o 
  -8   8   6        0.08       -0.72      2.14 o 
  -7   8   6       21.56       19.55      3.67 o 
  -6   8   6       13.33       10.85      3.25 o 
  -5   8   6      139.66      144.90      6.64 o 
  -4   8   6      368.86      354.32     10.97 o 
  -3   8   6       18.93       17.19      2.21 o 
  -2   8   6       31.80       36.37      7.22 o 
  -1   8   6       33.60       43.61      3.06 o 
   0   8   6       16.98       16.65      2.15 o 
   1   8   6      523.92      511.86     11.90 o 
   2   8   6      209.75      189.49      8.21 o 
   3   8   6        1.87        3.67      2.54 o 
   4   8   6       40.85       38.18      6.88 o 
   5   8   6       55.51       60.11      8.48 o 
  -8   9   6      245.44      261.66     11.97 o 
  -7   9   6      578.58      559.50     16.89 o 
  -6   9   6      201.65      204.18      9.64 o 
  -5   9   6      931.18      918.61     23.19 o 
  -4   9   6     1118.61     1124.89     35.09 o 
  -3   9   6     1548.97     1548.42     29.32 o 
  -2   9   6      896.89      913.42     18.52 o 
  -1   9   6     1070.72     1074.69     18.12 o 
   0   9   6     1991.71     1954.50     36.06 o 
   1   9   6     3185.68     3085.64     55.02 o 
   2   9   6      535.04      564.39     24.49 o 
   3   9   6      288.50      290.67     11.17 o 
   4   9   6       54.99       62.23      8.27 o 
  -8  10   6      109.25      117.94      7.19 o 
  -7  10   6       85.63       86.08      6.23 o 
  -6  10   6      620.92      604.11     17.49 o 
  -5  10   6       33.06       28.80      3.56 o 
  -4  10   6      112.44      114.28      5.80 o 
  -3  10   6        0.33       12.10      2.45 o 
  -2  10   6       32.05       39.23      3.52 o 
  -1  10   6     1045.12     1101.51     18.73 o 
   0  10   6      203.57      223.94      6.93 o 
   1  10   6     1204.32     1210.37     24.06 o 
   2  10   6     1964.41     1880.59     44.45 o 
   3  10   6     1965.63     1919.35     50.46 o 
   4  10   6     1536.96     1477.45     52.44 o 
  -7  11   6       52.38       53.65      5.00 o 
  -6  11   6     1083.38     1051.94     26.91 o 
  -5  11   6     1383.12     1339.81     32.14 o 
  -4  11   6      305.97      292.90     15.91 o 
  -3  11   6     1912.97     1820.69     74.33 o 
  -2  11   6     3751.40     3653.85     64.47 o 
  -1  11   6     3628.29     3531.30     62.56 o 
   0  11   6      326.48      332.33      9.08 o 
   1  11   6      420.56      415.67     10.71 o 
   2  11   6      167.35      193.52     19.88 o 
   3  11   6       48.78       63.30      5.50 o 
   4  11   6       25.14       19.27      5.98 o 
  -7  12   6      487.64      474.95     20.22 o 
  -6  12   6      282.91      272.99     10.56 o 
  -5  12   6       68.49       68.87      5.05 o 
  -4  12   6      144.34      144.48      6.74 o 
  -3  12   6        1.29       -3.11      3.68 o 
  -2  12   6       59.67       66.75      4.71 o 
  -1  12   6      584.30      564.08     13.29 o 
   0  12   6      424.72      455.92     11.52 o 
   1  12   6      251.12      259.50      8.10 o 
   2  12   6      789.22      819.17     18.28 o 
   3  12   6      957.94      942.12     46.29 o 
   4  12   6      521.21      499.68     23.93 o 
  -7  13   6        0.20        1.54      2.91 o 
  -6  13   6       14.10       12.34      3.20 o 
  -5  13   6        8.86       10.56      3.23 o 
  -4  13   6       13.19        9.93      2.53 o 
  -3  13   6       56.98       52.42      4.23 o 
  -2  13   6      292.56      288.18     10.09 o 
  -1  13   6       25.14       40.22      5.47 o 
   0  13   6        2.30        1.94      1.84 o 
   1  13   6       19.43       25.85      2.98 o 
   2  13   6       25.41       28.87      3.25 o 
   3  13   6        5.31        9.72      4.81 o 
  -6  14   6       29.41       25.22      6.51 o 
  -5  14   6        7.83       11.50      2.99 o 
  -4  14   6       10.98       13.11      2.93 o 
  -3  14   6       17.73       17.48      3.11 o 
  -2  14   6       26.48       27.63      4.94 o 
  -1  14   6      404.02      370.70     12.12 o 
   0  14   6      383.11      386.54     10.65 o 
   1  14   6      259.32      260.81      8.47 o 
   2  14   6      252.13      258.63      8.69 o 
   3  14   6       93.56       84.38      9.41 o 
  -6  15   6      502.10      498.84     16.19 o 
  -5  15   6      900.66      862.33     37.11 o 
  -4  15   6      882.52      851.24     22.75 o 
  -3  15   6     1011.72     1007.60     25.78 o 
  -2  15   6     1565.30     1529.49     36.20 o 
  -1  15   6      717.57      723.78     19.83 o 
   0  15   6      222.06      239.28      9.72 o 
   1  15   6      111.26      108.70      6.65 o 
   2  15   6       71.54       69.00      4.78 o 
  -5  16   6       11.46       10.97      3.25 o 
  -4  16   6        8.87       11.41      3.06 o 
  -3  16   6       25.14       34.56      4.10 o 
  -2  16   6       97.72      109.31      6.44 o 
  -1  16   6      308.34      329.71     11.65 o 
   0  16   6      564.56      622.62     18.32 o 
   1  16   6      710.77      750.39     27.39 o 
   2  16   6      861.72      950.97     35.53 o 
  -5  17   6      255.77      253.06     10.86 o 
  -4  17   6      331.01      344.99     15.48 o 
  -3  17   6      578.73      575.37     20.65 o 
  -2  17   6      347.61      341.01     17.58 o 
  -1  17   6      388.98      370.03     12.86 o 
   0  17   6      271.99      252.81     10.44 o 
   1  17   6       88.20       79.44      6.16 o 
  -4  18   6        0.24        0.02      2.77 o 
  -3  18   6       27.07       22.25      3.95 o 
  -2  18   6      184.73      198.23     13.07 o 
  -1  18   6       60.63       71.27      5.66 o 
   0  18   6       31.87       34.07      4.49 o 
  -2  19   6        5.38        1.60      3.95 o 
  -1  19   6      101.65       95.75      6.67 o 
  -8   1   7        2.34       -0.45      2.80 o 
  -7   1   7      137.74      122.40      7.03 o 
  -6   1   7        6.09        6.62      2.59 o 
  -5   1   7        0.44        5.04      5.82 o 
  -4   1   7      221.94      227.57      5.71 o 
  -3   1   7      976.37      966.62     16.55 o 
  -2   1   7     2427.49     2486.36     38.45 o 
  -1   1   7     2262.79     2339.38     36.25 o 
   0   1   7     2420.11     2471.61     56.84 o 
   1   1   7     2592.38     2574.67     47.26 o 
   2   1   7     1084.10     1062.43     18.91 o 
   3   1   7        1.04        6.90      3.15 o 
   4   1   7       98.67      119.59      5.69 o 
   5   1   7       51.64       64.05      4.93 o 
  -8   2   7      936.76      990.82     26.25 o 
  -7   2   7     1225.94     1239.97     30.47 o 
  -6   2   7     1798.92     1811.79     41.33 o 
  -5   2   7     1901.54     1929.86     35.63 o 
  -4   2   7     1831.11     1820.15     29.14 o 
  -3   2   7      199.15      188.07      5.03 o 
  -2   2   7        0.28       -1.74      1.99 o 
  -1   2   7      101.35      105.07      3.48 o 
   0   2   7      251.35      240.99      7.07 o 
   1   2   7       16.75       16.24      5.84 o 
   2   2   7      546.63      543.59     13.27 o 
   3   2   7     1272.30     1240.30     25.81 o 
   4   2   7      800.11      831.43     16.53 o 
   5   2   7     1160.73     1134.29     24.84 o 
  -8   3   7       76.62       56.78      5.60 o 
  -7   3   7      282.55      260.27     10.27 o 
  -6   3   7      309.31      304.51     10.62 o 
  -5   3   7      893.24      905.56     18.61 o 
  -4   3   7      894.33      892.36     15.66 o 
  -3   3   7     7128.72     7468.68    110.62 o 
  -2   3   7     4674.84     4745.92     71.19 o 
  -1   3   7     7247.73     7492.80     98.47 o 
   0   3   7     4902.93     4871.20     85.69 o 
   1   3   7     3928.82     3897.33     84.54 o 
   2   3   7     2154.26     2112.19     40.12 o 
   3   3   7      740.78      755.00     17.50 o 
   4   3   7      502.73      538.49     14.16 o 
  -8   4   7      845.55      858.27     23.56 o 
  -7   4   7     1232.05     1176.63     29.34 o 
  -6   4   7      414.99      417.36     13.13 o 
  -5   4   7      132.44      132.04      5.11 o 
  -4   4   7      671.13      704.65     12.98 o 
  -3   4   7      452.15      474.41      9.51 o 
  -2   4   7        6.83        6.78      1.27 o 
  -1   4   7      170.59      175.28      4.15 o 
   0   4   7       11.91       20.26      4.41 o 
   1   4   7       93.55      105.25      6.50 o 
   2   4   7      196.50      189.49     10.92 o 
   3   4   7      545.93      522.17     16.30 o 
   4   4   7      460.24      441.04     12.35 o 
  -8   5   7      276.08      252.79     10.81 o 
  -7   5   7       84.32       86.84      6.23 o 
  -6   5   7        0.06        1.69      2.34 o 
  -5   5   7        1.85        3.45      1.63 o 
  -4   5   7        4.70       10.23      3.87 o 
  -3   5   7       10.35       14.26      1.69 o 
  -2   5   7      246.40      255.89      5.32 o 
  -1   5   7       29.45       32.87      2.46 o 
   0   5   7        1.86        6.69      1.60 o 
   1   5   7       24.28       38.40      6.19 o 
   2   5   7        0.39        2.18      4.04 o 
   3   5   7       22.68       22.49      3.58 o 
   4   5   7        6.90        7.32      3.15 o 
  -8   6   7      910.48      839.87     39.89 o 
  -7   6   7       69.35       79.16      9.85 o 
  -6   6   7      168.22      162.73      7.49 o 
  -5   6   7      322.55      334.25     17.93 o 
  -4   6   7      787.78      769.19     16.39 o 
  -3   6   7       63.21       73.82      9.26 o 
  -2   6   7        5.38        5.34      1.33 o 
  -1   6   7      249.44      249.67      6.96 o 
   0   6   7       13.28       10.96      1.90 o 
   1   6   7      333.63      342.77     11.54 o 
   2   6   7      138.74      124.64      6.67 o 
   3   6   7       19.28       18.94      3.44 o 
   4   6   7      237.02      252.09     10.90 o 
  -8   7   7       39.05       30.29      4.52 o 
  -7   7   7      209.53      198.77     11.68 o 
  -6   7   7      117.02      124.61      8.72 o 
  -5   7   7      331.96      331.57     10.98 o 
  -4   7   7      829.01      810.85     21.72 o 
  -3   7   7     1794.51     1854.63     32.65 o 
  -2   7   7     2541.89     2563.64     61.51 o 
  -1   7   7     2214.21     2285.02     48.25 o 
   0   7   7     1250.88     1236.64     24.03 o 
   1   7   7     2761.67     2671.87     60.25 o 
   2   7   7     1084.08     1096.66     28.30 o 
   3   7   7      551.30      579.00     17.94 o 
   4   7   7      278.77      269.07     16.18 o 
  -8   8   7      249.28      265.58     11.11 o 
  -7   8   7     1062.86     1062.31     27.50 o 
  -6   8   7     1111.79     1133.65     28.33 o 
  -5   8   7      974.25      983.98     24.71 o 
  -4   8   7      642.11      643.18     14.52 o 
  -3   8   7      664.03      734.66     52.54 o 
  -2   8   7      518.08      504.69     11.69 o 
  -1   8   7      139.17      148.70      7.99 o 
   0   8   7        0.33        3.11      3.88 o 
   1   8   7     1054.73     1035.72     26.74 o 
   2   8   7      816.22      783.55     21.94 o 
   3   8   7     1117.04     1089.60     28.99 o 
   4   8   7      604.82      589.60     26.85 o 
  -8   9   7       58.32       58.51      5.46 o 
  -7   9   7        6.56        7.19      3.18 o 
  -6   9   7       94.57       94.45      6.07 o 
  -5   9   7      391.73      381.43     12.37 o 
  -4   9   7      770.94      790.23     23.65 o 
  -3   9   7     1314.88     1319.97     25.84 o 
  -2   9   7     2785.29     2792.62     50.09 o 
  -1   9   7     2098.86     2076.54     38.34 o 
   0   9   7     2676.22     2653.64     47.98 o 
   1   9   7     1647.19     1663.13     40.04 o 
   2   9   7      985.81      993.32     26.58 o 
   3   9   7      427.30      403.86     14.30 o 
   4   9   7      496.80      526.76     25.10 o 
  -7  10   7      521.57      497.36     15.96 o 
  -6  10   7       78.29       85.79      5.70 o 
  -5  10   7       38.87       43.27      4.69 o 
  -4  10   7       31.61       30.53      3.35 o 
  -3  10   7       50.67       42.78      4.83 o 
  -2  10   7       62.89       66.33      3.80 o 
  -1  10   7      205.45      223.11      7.11 o 
   0  10   7      122.02      130.32      9.17 o 
   1  10   7       10.00       14.46      3.21 o 
   2  10   7       82.43       85.19      6.03 o 
   3  10   7      139.44      141.81      8.14 o 
  -7  11   7       82.10       66.64      5.73 o 
  -6  11   7       29.51       23.48      4.14 o 
  -5  11   7       16.80       19.18      3.10 o 
  -4  11   7      157.92      167.62      7.47 o 
  -3  11   7        0.35        0.46      1.62 o 
  -2  11   7        2.70        7.88      1.96 o 
  -1  11   7        0.38        2.09      1.78 o 
   0  11   7      610.89      620.70     14.48 o 
   1  11   7       51.73       51.14      3.74 o 
   2  11   7      334.09      315.69     12.20 o 
   3  11   7      137.30      155.14      8.61 o 
  -7  12   7      505.20      492.91     34.77 o 
  -6  12   7      282.31      271.60     15.23 o 
  -5  12   7      341.61      305.00     10.87 o 
  -4  12   7      382.04      367.08     12.01 o 
  -3  12   7      700.76      619.40     17.01 o 
  -2  12   7      166.09      156.75      9.29 o 
  -1  12   7       62.68       61.34      3.90 o 
   0  12   7        1.48       10.31      3.47 o 
   1  12   7      120.00      148.06      6.54 o 
   2  12   7      188.66      208.55      9.76 o 
   3  12   7      137.56      141.98     11.61 o 
  -6  13   7      466.42      436.26     14.48 o 
  -5  13   7      391.14      386.91     15.24 o 
  -4  13   7      710.21      666.28     18.49 o 
  -3  13   7     1261.89     1192.96     30.91 o 
  -2  13   7     2179.07     2088.33     66.79 o 
  -1  13   7     1159.64     1179.17     24.27 o 
   0  13   7     1599.17     1614.23     31.81 o 
   1  13   7      700.86      694.60     16.41 o 
   2  13   7      642.94      647.69     20.12 o 
  -6  14   7      648.37      601.07     18.19 o 
  -5  14   7      175.43      172.60      9.93 o 
  -4  14   7      248.91      234.44      9.44 o 
  -3  14   7      134.47      130.97      6.71 o 
  -2  14   7       14.79       14.48      4.64 o 
  -1  14   7       53.00       40.92      3.50 o 
   0  14   7       13.80       17.76      2.79 o 
   1  14   7       89.04       93.44      5.20 o 
   2  14   7       74.81       71.64      6.23 o 
  -5  15   7        2.71        6.94      2.90 o 
  -4  15   7       30.76       33.54      4.01 o 
  -3  15   7      197.47      209.85     12.43 o 
  -2  15   7      330.33      351.00     17.36 o 
  -1  15   7      246.72      255.78      9.98 o 
   0  15   7      385.70      408.40     18.72 o 
   1  15   7      201.05      222.30      8.18 o 
  -5  16   7        3.48        4.35      3.13 o 
  -4  16   7        2.45        1.16      2.53 o 
  -3  16   7        0.61        0.11      2.54 o 
  -2  16   7       23.37       23.46      5.43 o 
  -1  16   7        1.95        7.11      3.05 o 
   0  16   7       19.58       21.72      4.72 o 
   1  16   7        5.06        8.68      4.44 o 
  -4  17   7      235.07      238.67     12.30 o 
  -3  17   7      131.47      133.51     10.87 o 
  -2  17   7      398.40      375.82     12.89 o 
  -1  17   7      515.21      487.14     29.54 o 
   0  17   7      269.18      270.42     11.06 o 
  -8   0   8      570.79      569.93     25.07 o 
  -7   0   8     1245.09     1235.78     43.47 o 
  -6   0   8     1575.18     1612.66     53.35 o 
  -5   0   8     1209.84     1183.17     40.00 o 
  -4   0   8     3099.44     3237.83     70.77 o 
  -3   0   8     2742.36     2779.82     61.10 o 
  -2   0   8     1257.13     1280.29     30.13 o 
  -1   0   8     2517.43     2649.37     86.39 o 
   0   0   8     2331.72     2246.02     74.95 o 
   1   0   8      966.38     1007.83     38.50 o 
   2   0   8       21.64       27.27      5.76 o 
   3   0   8       10.51       14.12      4.91 o 
   4   0   8      155.49      139.69     11.66 o 
  -8   1   8      238.30      245.11     10.54 o 
  -7   1   8      125.33      131.79      7.31 o 
  -6   1   8       13.66        6.82      2.76 o 
  -5   1   8      310.68      300.97      8.41 o 
  -4   1   8       14.11       14.93      2.77 o 
  -3   1   8      379.52      377.68      8.16 o 
  -2   1   8     1344.88     1346.58     22.28 o 
  -1   1   8     1375.52     1422.65     35.23 o 
   0   1   8     1485.08     1499.32     42.94 o 
   1   1   8     2040.88     1977.50     47.74 o 
   2   1   8     1308.58     1294.13     33.62 o 
   3   1   8      888.51      949.99     26.67 o 
   4   1   8      711.46      687.02     25.91 o 
  -8   2   8       69.95       72.61      5.96 o 
  -7   2   8      363.43      363.98     12.72 o 
  -6   2   8       20.65       19.18      3.14 o 
  -5   2   8      146.89      145.68      5.50 o 
  -4   2   8       96.45       93.93      3.65 o 
  -3   2   8       36.91       42.15      4.32 o 
  -2   2   8       51.60       50.42      2.70 o 
  -1   2   8      203.06      206.17      6.41 o 
   0   2   8      141.39      177.86     35.98 o 
   1   2   8      506.39      484.96     15.71 o 
   2   2   8       52.29       52.52      4.85 o 
   3   2   8       16.62       21.22      3.80 o 
   4   2   8        6.96        7.05      3.23 o 
  -8   3   8       81.72       79.20      6.17 o 
  -7   3   8       60.36       60.68      5.35 o 
  -6   3   8        1.32        5.93      4.37 o 
  -5   3   8        0.11       -0.79      1.48 o 
  -4   3   8       44.12       44.55      2.68 o 
  -3   3   8       15.74       17.06      1.89 o 
  -2   3   8      641.43      653.87     12.28 o 
  -1   3   8      387.27      396.26      9.95 o 
   0   3   8       35.20       41.28      5.91 o 
   1   3   8      576.71      552.14     17.24 o 
   2   3   8       75.19       78.85      5.96 o 
   3   3   8      124.78      136.09      7.85 o 
   4   3   8       65.62       77.62      5.17 o 
  -8   4   8      271.62      270.51     11.12 o 
  -7   4   8      775.03      834.44     80.24 o 
  -6   4   8      730.59      740.83     20.15 o 
  -5   4   8      889.33      879.46     18.62 o 
  -4   4   8     1165.21     1165.31     20.08 o 
  -3   4   8     1460.23     1468.77     24.76 o 
  -2   4   8     1268.95     1322.23     22.10 o 
  -1   4   8       14.55       43.88     21.51 o 
   0   4   8     1591.65     1571.14     56.83 o 
   1   4   8      417.25      409.84     14.49 o 
   2   4   8        1.40        4.08      2.00 o 
   3   4   8       63.27       63.66      4.57 o 
  -8   5   8       14.58       24.53      4.68 o 
  -7   5   8      126.15      128.89      7.32 o 
  -6   5   8       79.81       88.32      6.54 o 
  -5   5   8      273.69      263.50      8.01 o 
  -4   5   8      276.21      276.52      8.02 o 
  -3   5   8      962.63      947.11     17.68 o 
  -2   5   8     3263.60     3281.98     94.30 o 
  -1   5   8      624.50      630.84     14.27 o 
   0   5   8     2249.64     2185.78     74.14 o 
   1   5   8     2025.38     2003.52     38.61 o 
   2   5   8     1688.31     1745.27     34.73 o 
   3   5   8      883.55      880.88     20.41 o 
  -8   6   8     1126.49     1088.26     28.77 o 
  -7   6   8      699.04      697.45     20.07 o 
  -6   6   8     1631.92     1611.11     37.97 o 
  -5   6   8     1677.08     1703.26     32.69 o 
  -4   6   8     2350.60     2394.01     50.88 o 
  -3   6   8     1478.16     1490.06     38.81 o 
  -2   6   8     1115.13     1115.87     24.58 o 
  -1   6   8     2332.45     2351.96     43.70 o 
   0   6   8     1278.57     1264.04     31.27 o 
   1   6   8      171.87      166.82      8.00 o 
   2   6   8        8.16        8.48      4.72 o 
   3   6   8        0.61        3.09      2.90 o 
  -8   7   8      163.45      153.28     10.32 o 
  -7   7   8       42.25       43.94      4.70 o 
  -6   7   8       73.10       76.32      5.80 o 
  -5   7   8        0.07       -0.01      1.83 o 
  -4   7   8      102.10      108.72      4.95 o 
  -3   7   8      188.18      197.60      6.42 o 
  -2   7   8      461.22      476.58     11.81 o 
  -1   7   8     1809.05     1812.20     35.36 o 
   0   7   8     2337.74     2339.14    110.71 o 
   1   7   8     1030.91     1032.51     27.14 o 
   2   7   8      429.69      410.35     14.25 o 
   3   7   8      383.91      395.32     14.57 o 
  -7   8   8       21.13       20.92      3.68 o 
  -6   8   8       14.38       17.71      4.63 o 
  -5   8   8        2.98        9.02      3.42 o 
  -4   8   8        2.66        1.34      2.16 o 
  -3   8   8       36.80       36.18      3.04 o 
  -2   8   8        0.71        5.93      2.67 o 
  -1   8   8        0.71       38.67     28.20 o 
   0   8   8      100.92       89.53      6.10 o 
   1   8   8       83.30       79.13      5.77 o 
   2   8   8       33.57       28.84      4.17 o 
   3   8   8       47.66       47.26      5.37 o 
  -7   9   8       17.66       22.94      5.41 o 
  -6   9   8        0.58        3.33      2.77 o 
  -5   9   8       21.13       33.90     11.09 o 
  -4   9   8        4.91        4.40      2.01 o 
  -3   9   8      147.36      157.97      5.90 o 
  -2   9   8      255.00      262.07      7.81 o 
  -1   9   8     1298.43     1319.56     30.34 o 
   0   9   8      290.94      293.88     11.15 o 
   1   9   8      591.22      594.25     36.31 o 
   2   9   8      514.27      542.49     17.58 o 
   3   9   8      728.87      779.35     23.42 o 
  -7  10   8      588.59      589.02     18.15 o 
  -6  10   8      730.32      767.19     53.95 o 
  -5  10   8     1106.85     1093.34     27.51 o 
  -4  10   8     1118.06     1126.73     23.37 o 
  -3  10   8     1321.25     1331.66     26.56 o 
  -2  10   8     1577.50     1582.91     30.66 o 
  -1  10   8     2274.76     2253.59     41.97 o 
   0  10   8      387.28      405.46     10.87 o 
   1  10   8      270.72      258.93     10.90 o 
   2  10   8       44.75       48.94      9.06 o 
  -7  11   8       36.87       47.96      9.21 o 
  -6  11   8      159.80      164.02      8.23 o 
  -5  11   8       21.12       25.82      4.49 o 
  -4  11   8       17.96       17.72      3.12 o 
  -3  11   8      358.83      341.36      9.54 o 
  -2  11   8        8.85       16.26      2.58 o 
  -1  11   8      383.90      413.11     11.10 o 
   0  11   8     1626.32     1618.81     31.75 o 
   1  11   8      945.63      955.12     30.78 o 
   2  11   8      737.65      725.93     21.97 o 
  -6  12   8       92.98      103.99      6.82 o 
  -5  12   8      465.37      477.41     17.68 o 
  -4  12   8      447.18      417.96     25.33 o 
  -3  12   8      203.95      207.33      9.27 o 
  -2  12   8        2.11        5.18      2.49 o 
  -1  12   8      287.67      277.92      8.73 o 
   0  12   8       30.76       35.90      3.76 o 
   1  12   8       75.52       95.49      7.51 o 
   2  12   8       17.52       16.24      4.00 o 
  -6  13   8       18.47       11.41      3.22 o 
  -5  13   8       22.18       33.58     12.67 o 
  -4  13   8        3.35        3.45      2.46 o 
  -3  13   8        2.92        3.33      3.69 o 
  -2  13   8       58.53       56.11      3.91 o 
  -1  13   8        2.82        2.28      2.11 o 
   0  13   8       24.25       30.31      4.91 o 
   1  13   8       58.43       66.58      6.03 o 
  -5  14   8      270.48      243.71     19.03 o 
  -4  14   8      241.08      219.67      9.21 o 
  -3  14   8      120.49      107.88      9.34 o 
  -2  14   8      204.23      209.03      8.73 o 
  -1  14   8      108.17      117.91      5.75 o 
   0  14   8        5.92        6.60      2.51 o 
   1  14   8       10.43        5.31      3.56 o 
  -4  15   8       99.02      101.08      6.25 o 
  -3  15   8       67.56       68.28      7.98 o 
  -2  15   8       86.06       95.26      5.94 o 
  -1  15   8      445.37      459.28     12.62 o 
   0  15   8      492.91      504.48     13.63 o 
  -3  16   8      692.01      660.99     27.70 o 
  -2  16   8      524.97      505.43     35.68 o 
  -1  16   8      363.46      351.82     12.83 o 
  -8   1   9      496.05      505.18     16.57 o 
  -7   1   9      473.75      471.61     15.32 o 
  -6   1   9      234.96      224.10      9.25 o 
  -5   1   9      420.49      421.27     10.88 o 
  -4   1   9      223.44      230.76     10.31 o 
  -3   1   9       99.32       99.46      3.97 o 
  -2   1   9       30.50       27.04      3.70 o 
  -1   1   9       36.41       30.40      4.09 o 
   0   1   9       89.45       85.87      6.02 o 
   1   1   9       36.73       43.52      4.72 o 
   2   1   9      251.20      250.39     11.08 o 
   3   1   9      237.99      236.34     11.14 o 
  -8   2   9      131.54      119.19      7.55 o 
  -7   2   9      625.74      613.07     18.36 o 
  -6   2   9      275.14      274.11     10.75 o 
  -5   2   9      487.89      492.86     12.15 o 
  -4   2   9     1305.22     1309.75     22.47 o 
  -3   2   9     3972.95     4055.30     62.05 o 
  -2   2   9     2477.09     2502.95     46.36 o 
  -1   2   9     2937.06     2901.67    104.66 o 
   0   2   9     2467.57     2405.26     65.80 o 
   1   2   9     1101.92     1107.56     30.11 o 
   2   2   9      862.87      877.38     25.61 o 
   3   2   9      316.16      331.68     13.61 o 
  -8   3   9      422.10      435.79     15.18 o 
  -7   3   9      316.18      332.06     12.37 o 
  -6   3   9      806.41      810.38     21.78 o 
  -5   3   9      477.86      480.36     12.05 o 
  -4   3   9      622.24      623.57     12.43 o 
  -3   3   9       45.05       42.41      2.86 o 
  -2   3   9        1.92        0.84      2.28 o 
  -1   3   9       33.06       29.51      4.04 o 
   0   3   9      250.25      258.38     15.93 o 
   1   3   9      889.89      820.84     23.91 o 
   2   3   9      624.86      649.97     20.57 o 
   3   3   9      867.50      828.81     30.21 o 
  -7   4   9       83.29       83.25      6.17 o 
  -6   4   9      259.87      249.15      9.99 o 
  -5   4   9     1001.68      974.28     20.62 o 
  -4   4   9      478.20      485.75     10.35 o 
  -3   4   9       39.17       43.28      2.78 o 
  -2   4   9      442.76      469.54     11.81 o 
  -1   4   9     1285.19     1318.30     34.06 o 
   0   4   9     1115.46     1106.01     29.83 o 
   1   4   9      859.23      840.75     24.45 o 
   2   4   9      433.61      438.30     15.78 o 
  -7   5   9       21.86       21.11      3.74 o 
  -6   5   9      194.39      198.74      8.76 o 
  -5   5   9      358.21      347.97      9.89 o 
  -4   5   9        3.88        3.21      1.81 o 
  -3   5   9      162.29      152.75      4.98 o 
  -2   5   9      191.02      188.15      6.63 o 
  -1   5   9      390.78      402.45     14.24 o 
   0   5   9       73.69       82.29      6.09 o 
   1   5   9      100.12      105.70      7.08 o 
   2   5   9       31.10       39.06      4.97 o 
  -7   6   9       50.94       43.11      4.82 o 
  -6   6   9      171.74      150.26     11.14 o 
  -5   6   9       48.97       53.86      6.60 o 
  -4   6   9      119.50      112.84      5.17 o 
  -3   6   9      544.07      544.56     11.27 o 
  -2   6   9      249.35      263.38      8.15 o 
  -1   6   9      611.20      624.52     50.25 o 
   0   6   9      314.30      302.79     12.07 o 
   1   6   9      340.92      319.07     12.74 o 
   2   6   9       35.75       33.65     10.16 o 
  -7   7   9      418.40      411.48     14.24 o 
  -6   7   9      606.78      584.84     17.52 o 
  -5   7   9      435.14      443.52     11.84 o 
  -4   7   9      435.96      425.13     11.22 o 
  -3   7   9      177.08      178.06      6.64 o 
  -2   7   9       58.21       67.09      7.85 o 
  -1   7   9       10.59       18.09      3.72 o 
   0   7   9       89.69       85.51      6.20 o 
   1   7   9      249.55      241.82     14.58 o 
   2   7   9      264.41      246.84     11.40 o 
  -7   8   9      131.76      127.89      9.76 o 
  -6   8   9      317.39      335.97     12.33 o 
  -5   8   9      940.44      931.96     20.42 o 
  -4   8   9     1228.35     1219.54     37.42 o 
  -3   8   9     1464.76     1499.23     70.48 o 
  -2   8   9     1455.48     1447.04     56.09 o 
  -1   8   9     1673.39     1603.26     58.62 o 
   0   8   9     1902.81     1833.40     65.92 o 
   1   8   9      885.78      848.92     36.17 o 
   2   8   9     1052.22     1004.63     41.51 o 
  -6   9   9      566.77      586.53     42.03 o 
  -5   9   9      651.77      661.27     17.68 o 
  -4   9   9      171.36      172.81      6.70 o 
  -3   9   9       66.82       61.83      4.22 o 
  -2   9   9        2.77        5.85      5.53 o 
  -1   9   9      247.05      234.82     15.44 o 
   0   9   9      775.29      725.29     32.21 o 
   1   9   9      459.50      465.67     24.24 o 
  -6  10   9       39.71       36.29      9.75 o 
  -5  10   9      336.27      337.68     12.17 o 
  -4  10   9       99.80      101.49      5.19 o 
  -3  10   9        2.64        1.77      2.44 o 
  -2  10   9      112.24      117.02      6.92 o 
  -1  10   9      491.32      459.29     15.05 o 
   0  10   9      212.24      205.79     14.74 o 
   1  10   9       89.14       85.48     10.06 o 
  -6  11   9        0.29        6.30      4.08 o 
  -5  11   9       57.78       61.10      5.22 o 
  -4  11   9       38.69       35.83      4.29 o 
  -3  11   9      181.58      177.35     11.84 o 
  -2  11   9       15.31       14.21      3.43 o 
  -1  11   9        2.89       -0.91      2.37 o 
   0  11   9       12.27       10.17      5.22 o 
   1  11   9       11.22       14.67      3.96 o 
  -5  12   9      482.98      493.37     39.04 o 
  -4  12   9      536.06      504.21     22.12 o 
  -3  12   9      100.25      102.80      6.80 o 
  -2  12   9     1245.55     1221.85     32.01 o 
  -1  12   9      489.20      499.93     18.07 o 
   0  12   9      369.66      360.27     13.85 o 
  -4  13   9        0.23       -1.31      3.36 o 
  -3  13   9       38.78       33.22      4.50 o 
  -2  13   9       88.38       83.59      6.28 o 
  -1  13   9       31.73       36.50      3.65 o 
  -3  14   9      287.58      317.66     16.85 o 
  -2  14   9      592.43      613.46     15.40 o 
  -7   0  10        7.95        3.26      4.69 o 
  -6   0  10       75.01       65.50      7.96 o 
  -5   0  10       21.85       21.46      5.41 o 
  -4   0  10      247.70      246.93      9.70 o 
  -3   0  10      494.13      491.80     22.84 o 
  -2   0  10     1218.90     1191.01     44.70 o 
  -1   0  10      943.42      918.87     36.80 o 
   0   0  10      861.05      798.32     33.51 o 
   1   0  10     1444.90     1391.35     52.45 o 
  -7   1  10      444.62      461.28     15.43 o 
  -6   1  10      833.32      795.34     21.73 o 
  -5   1  10     1140.91     1124.54     27.86 o 
  -4   1  10      707.25      712.61     14.09 o 
  -3   1  10      900.40      922.49     20.02 o 
  -2   1  10      487.65      474.07     15.90 o 
  -1   1  10      101.65      101.25      6.66 o 
   0   1  10        8.51        9.51      3.28 o 
   1   1  10       26.14       24.81      4.35 o 
  -7   2  10        2.55        1.77      2.97 o 
  -6   2  10        1.43        3.32      3.48 o 
  -5   2  10       80.72       76.04      4.63 o 
  -4   2  10       22.39       21.20      2.36 o 
  -3   2  10       54.51       52.52      3.90 o 
  -2   2  10      140.58      144.91      7.82 o 
  -1   2  10      193.87      187.25      9.11 o 
   0   2  10      397.65      407.16     28.84 o 
   1   2  10      181.44      189.15     12.10 o 
  -7   3  10       50.19       43.52      4.90 o 
  -6   3  10       66.92       62.18      5.22 o 
  -5   3  10      181.92      172.65      6.65 o 
  -4   3  10      364.64      364.05      8.79 o 
  -3   3  10        0.10       -0.38      1.74 o 
  -2   3  10      209.71      216.02      9.96 o 
  -1   3  10       34.28       31.84      4.41 o 
   0   3  10       12.40       13.11      3.57 o 
   1   3  10       11.99       18.98      4.06 o 
  -7   4  10        4.78        8.98      3.49 o 
  -6   4  10        6.95        5.99      6.25 o 
  -5   4  10        0.47       -0.38      2.00 o 
  -4   4  10      258.04      247.17      6.94 o 
  -3   4  10       22.65       23.20      2.94 o 
  -2   4  10      593.09      589.45     18.81 o 
  -1   4  10     1126.29     1086.60     36.41 o 
   0   4  10      631.40      655.48     20.80 o 
   1   4  10      746.56      716.02     25.79 o 
  -7   5  10      861.76      838.16     31.38 o 
  -6   5  10      803.16      786.70     21.80 o 
  -5   5  10      890.98      900.07     19.82 o 
  -4   5  10     1255.00     1251.98     25.41 o 
  -3   5  10     1780.57     1765.01     34.74 o 
  -2   5  10     1359.05     1339.45     44.59 o 
  -1   5  10      571.48      572.61     18.79 o 
   0   5  10       45.32       38.25      5.34 o 
   1   5  10       81.09       86.64     10.10 o 
  -6   6  10       40.33       33.30      5.15 o 
  -5   6  10      104.12      100.18      6.65 o 
  -4   6  10      205.66      206.51      7.41 o 
  -3   6  10      586.70      585.56     14.64 o 
  -2   6  10      873.52      874.25     30.20 o 
  -1   6  10     1365.83     1351.38     37.67 o 
   0   6  10     1447.29     1463.17     38.73 o 
   1   6  10     1123.01     1145.87     32.34 o 
  -6   7  10      718.90      703.92     20.36 o 
  -5   7  10      520.15      509.47     19.83 o 
  -4   7  10      331.04      332.12     17.80 o 
  -3   7  10       34.33       40.39      3.55 o 
  -2   7  10       65.55       64.61     11.02 o 
  -1   7  10        9.62       11.49      3.61 o 
   0   7  10       11.64       24.05      4.43 o 
  -6   8  10        4.94       -0.04      2.83 o 
  -5   8  10        4.14        6.90      2.51 o 
  -4   8  10        2.06        4.83      2.98 o 
  -3   8  10       18.02       18.60      2.90 o 
  -2   8  10        0.75        8.05      9.31 o 
  -1   8  10       29.05       24.94      6.10 o 
   0   8  10       32.42       33.17      5.20 o 
  -5   9  10      208.13      204.48      7.82 o 
  -4   9  10      114.01      105.81      6.96 o 
  -3   9  10      130.39      135.15      8.95 o 
  -2   9  10      196.25      200.33     21.03 o 
  -1   9  10       80.12       77.48      7.17 o 
   0   9  10       86.46       88.24      8.76 o 
  -5  10  10      165.51      167.94      7.11 o 
  -4  10  10      225.27      238.05     10.65 o 
  -3  10  10      608.99      589.08     18.56 o 
  -2  10  10      616.08      644.71     17.71 o 
  -1  10  10      708.20      704.38     31.93 o 
  -4  11  10      539.08      520.34     17.41 o 
  -3  11  10      836.15      776.26     22.80 o 
  -2  11  10      150.16      145.91      6.65 o 
  -6   1  11      245.38      242.92     11.01 o 
  -5   1  11      811.79      796.59     21.57 o 
  -4   1  11      321.27      356.84     18.71 o 
  -3   1  11      744.57      729.58     22.34 o 
  -2   1  11      428.60      409.86     15.18 o 
  -1   1  11      250.18      247.35     11.31 o 
   0   1  11      150.32      132.93      8.43 o 
  -6   2  11       83.71       80.33      6.07 o 
  -5   2  11       35.84       28.27      4.17 o 
  -4   2  11      114.06      109.93      5.65 o 
  -3   2  11       37.43       33.95      4.99 o 
  -2   2  11       98.68       98.55      7.24 o 
  -1   2  11      184.06      194.00      9.95 o 
   0   2  11      301.01      322.11     13.62 o 
  -6   3  11      657.75      640.06     18.97 o 
  -5   3  11      357.45      363.25     10.59 o 
  -4   3  11      810.49      815.93     18.90 o 
  -3   3  11     2124.11     2080.13     51.44 o 
  -2   3  11     1342.70     1357.32     36.31 o 
  -1   3  11      440.26      429.43     17.21 o 
  -5   4  11      218.21      205.48      7.64 o 
  -4   4  11      252.51      244.16     10.39 o 
  -3   4  11        4.86       10.51      3.77 o 
  -2   4  11        0.06       -2.36      2.65 o 
  -1   4  11      226.57      209.62     10.64 o 
  -5   5  11      136.04      135.53      6.27 o 
  -4   5  11      135.68      129.93      7.44 o 
  -3   5  11       19.16       17.79      3.90 o 
  -2   5  11       12.46       16.19      3.88 o 
  -1   5  11       39.47       55.61      9.12 o 
  -5   6  11       28.36       31.15      3.62 o 
  -4   6  11       64.82       67.55      5.66 o 
  -3   6  11       67.25       66.26      9.82 o 
  -2   6  11        7.87        6.71      3.39 o 
  -1   6  11       24.76       27.84      5.59 o 
  -4   7  11      643.49      635.01     21.77 o 
  -3   7  11      775.20      794.23     73.54 o 
  -2   7  11     1038.30     1038.23     56.00 o 
  -3   8  11        6.27        0.63      3.17 o 
                                                 
